# Supplementary material for: Crystal structure of 2-methyl­amino-4-(6-methyl-4-oxo-4H-chromen-3-yl)-3-nitro­pyrano[3,2-c]chromen-5(4H)-one with an unknown solvate
Source: Acta Crystallogr E Crystallogr Commun. 2015 Aug 6;71(Pt 9):o645–6. doi: 10.1107/S2056989015014413 (PMC4555399; doi:10.1107/S2056989015014413)
Supplement: Supplementary file 2 [file e-71-0o645-Isup2.hkl]

# 
# h,k,l, Fc-squared, Fo-squared, sigma(Fo-squared) and status flag 
# 
data_I
_shelx_title ' mc in P-1' 
_shelx_refln_list_code          4 
_shelx_F_calc_maximum      136.08 
_exptl_crystal_F_000       448.00 
_reflns_d_resolution_high  0.8410 
 
loop_ 
 _symmetry_equiv_pos_as_xyz 
 'x, y, z' 
 '-x, -y, -z' 
 
_cell_length_a     8.0828 
_cell_length_b    11.2035 
_cell_length_c    13.4718 
_cell_angle_alpha  68.580 
_cell_angle_beta   78.877 
_cell_angle_gamma  76.578 
 
_shelx_F_squared_multiplier     1.000 
 
loop_ 
 _refln_index_h 
 _refln_index_k 
 _refln_index_l 
 _refln_F_squared_calc 
 _refln_F_squared_meas 
 _refln_F_squared_sigma 
 _refln_observed_status 
   1   0   0     3785.29     3309.03     24.50 o 
   2   0   0      114.92      114.21      0.86 o 
   3   0   0       13.23       14.76      1.08 o 
   4   0   0       19.93       17.46      0.57 o 
   5   0   0      174.01      189.85      2.20 o 
   6   0   0       51.19       48.96      2.49 o 
   7   0   0      233.10      220.00      2.94 o 
   8   0   0       21.39       16.56      1.04 o 
   9   0   0       10.69       11.84      0.92 o 
  -9   1   0        2.43        4.04      0.81 o 
  -8   1   0        3.39        3.45      0.87 o 
  -7   1   0       47.74       36.36      1.24 o 
  -6   1   0       60.37       73.06      1.55 o 
  -5   1   0       19.24       13.23      0.96 o 
  -4   1   0     1020.03     1075.48      4.50 o 
  -3   1   0       15.22        8.46      0.39 o 
  -2   1   0      194.26      173.46      0.71 o 
  -1   1   0      896.69      715.65      1.69 o 
   0   1   0      934.50      589.70     13.71 o 
   1   1   0        0.08       20.32      9.74 o 
   2   1   0     5994.98     5955.94     28.51 o 
   3   1   0     1058.45     1079.74      3.00 o 
   4   1   0     1855.68     2043.66     10.12 o 
   5   1   0      176.55      182.79      3.39 o 
   6   1   0        9.19       10.77      0.67 o 
   7   1   0       15.64       15.72      0.94 o 
   8   1   0        3.93        4.06      1.11 o 
   9   1   0       58.50       58.85      2.12 o 
  -8   2   0        7.55        6.15      0.77 o 
  -7   2   0        0.41        0.15      0.58 o 
  -6   2   0        2.17        2.11      0.91 o 
  -5   2   0       43.27       42.54      1.17 o 
  -4   2   0      490.72      579.35      6.75 o 
  -3   2   0       15.35       13.73      0.85 o 
  -2   2   0       63.29       47.42      0.75 o 
  -1   2   0     1826.51     1821.32     10.04 o 
   0   2   0     3644.30     3219.33      7.83 o 
   1   2   0     4059.91     3853.10      5.87 o 
   2   2   0     6024.66     5933.92     45.28 o 
   3   2   0      884.27      928.54      8.29 o 
   4   2   0       65.42       61.41      0.45 o 
   5   2   0        0.72        1.32      0.58 o 
   6   2   0       27.99       26.00      2.03 o 
   7   2   0       65.84       63.72      1.07 o 
   8   2   0        0.04        0.15      0.51 o 
   9   2   0       10.66       11.37      1.33 o 
  -8   3   0        1.80        3.46      0.93 o 
  -7   3   0       57.82       56.82      1.18 o 
  -6   3   0       30.23       30.71      1.14 o 
  -5   3   0       36.19       44.70      1.35 o 
  -4   3   0      120.06      124.10      0.59 o 
  -3   3   0      150.37      180.97      2.04 o 
  -2   3   0      146.99      167.90      3.89 o 
  -1   3   0      298.62      304.28      2.73 o 
   0   3   0      245.72      261.65      8.73 o 
   1   3   0      227.61      277.88      9.57 o 
   2   3   0      126.28      133.92      1.08 o 
   3   3   0       74.07       66.39      1.82 o 
   4   3   0      131.45      147.10      2.41 o 
   5   3   0       11.85       11.50      0.80 o 
   6   3   0        1.68        1.55      0.76 o 
   7   3   0        0.36        0.22      0.51 o 
   8   3   0        9.96       10.83      1.04 o 
   9   3   0       29.08       24.40      1.14 o 
  -8   4   0      277.55      294.29      4.60 o 
  -7   4   0        0.54        0.06      0.77 o 
  -6   4   0        3.33        4.80      0.47 o 
  -5   4   0       60.28       60.59      2.14 o 
  -4   4   0       12.18        8.11      1.31 o 
  -3   4   0      174.93      179.95      1.88 o 
  -2   4   0     2642.49     2890.45     13.99 o 
  -1   4   0      535.55      584.74      6.70 o 
   0   4   0      124.23      109.10      2.77 o 
   1   4   0      932.45      893.50      1.37 o 
   2   4   0        9.45        3.45      0.66 o 
   3   4   0       38.40       22.04      1.02 o 
   4   4   0      103.58       85.22      1.85 o 
   5   4   0      286.13      271.11      2.05 o 
   6   4   0       62.21       63.70      3.31 o 
   7   4   0       76.86       89.28      2.27 o 
   8   4   0       13.12       13.04      0.95 o 
   9   4   0        2.03        3.72      1.13 o 
  -7   5   0       24.68       26.48      1.77 o 
  -6   5   0      129.79      144.87      2.08 o 
  -5   5   0        0.64       18.36      0.47 o 
  -4   5   0       62.04       56.92      1.68 o 
  -3   5   0       12.37        8.14      0.58 o 
  -2   5   0       30.79       17.72      0.74 o 
  -1   5   0       14.45        3.84      0.46 o 
   0   5   0     1170.26     1313.24      8.00 o 
   1   5   0     2734.01     2775.98     24.20 o 
   2   5   0       39.36       42.42      0.98 o 
   3   5   0       87.21       84.60      1.50 o 
   4   5   0       47.44       47.55      1.25 o 
   5   5   0      115.84      115.59      1.50 o 
   6   5   0        0.22        0.30      0.58 o 
   7   5   0       68.58       71.84      1.83 o 
   8   5   0       22.60       19.68      1.94 o 
   9   5   0       14.28       13.96      1.34 o 
  -7   6   0       39.05       41.84      2.55 o 
  -6   6   0       25.66       24.42      1.84 o 
  -5   6   0       14.47       15.28      0.80 o 
  -4   6   0        1.02        2.25      0.72 o 
  -3   6   0      126.16      134.07      1.13 o 
  -2   6   0       25.93       30.01      0.82 o 
  -1   6   0       54.79       51.81      1.66 o 
   0   6   0      190.78      206.80      2.07 o 
   1   6   0      151.50      152.09      1.95 o 
   2   6   0       68.87       86.70      1.20 o 
   3   6   0        1.25        3.13      0.52 o 
   4   6   0        2.26        0.00      0.64 o 
   5   6   0       91.44       82.17      1.37 o 
   6   6   0       25.25       24.52      1.72 o 
   7   6   0       38.68       42.64      1.00 o 
   8   6   0       86.96       82.97      2.65 o 
  -6   7   0        0.82        1.06      1.49 o 
  -5   7   0       14.55        9.98      1.70 o 
  -4   7   0       35.33       36.43      1.22 o 
  -3   7   0        7.07        6.38      0.61 o 
  -2   7   0      102.56      101.94      1.32 o 
  -1   7   0      263.99      294.03      3.05 o 
   0   7   0       29.92       31.13      0.84 o 
   1   7   0        5.26        6.92      0.22 o 
   2   7   0      139.89      150.59      1.28 o 
   3   7   0      295.02      292.07      2.26 o 
   4   7   0        0.22        0.07      0.53 o 
   5   7   0       25.78       27.29      1.04 o 
   6   7   0       35.37       37.38      1.55 o 
   7   7   0       77.01       82.45      2.04 o 
   8   7   0        1.52        2.76      1.02 o 
  -6   8   0        3.30        3.40      1.06 o 
  -5   8   0        2.60        2.12      1.06 o 
  -4   8   0      367.65      370.71      6.70 o 
  -3   8   0       25.53       30.88      0.93 o 
  -2   8   0       62.22       53.18      0.63 o 
  -1   8   0       73.86       70.99      1.44 o 
   0   8   0       92.37       89.69      0.81 o 
   1   8   0       30.19       28.12      0.46 o 
   2   8   0       69.79       82.05      0.97 o 
   3   8   0       21.74       18.80      1.00 o 
   4   8   0      240.53      256.48      3.40 o 
   5   8   0       38.05       42.46      1.03 o 
   6   8   0       34.81       34.92      1.41 o 
   7   8   0      109.77      120.52      3.82 o 
   8   8   0       10.04        9.98      1.91 o 
  -5   9   0       34.42       34.63      2.02 o 
  -4   9   0       11.12       15.13      1.38 o 
  -3   9   0       68.38       66.14      1.67 o 
  -2   9   0        0.17        0.14      0.40 o 
  -1   9   0       10.30        6.78      0.89 o 
   0   9   0       93.42       94.96      1.83 o 
   1   9   0        8.18        8.21      0.62 o 
   2   9   0        2.58        2.44      0.42 o 
   3   9   0        1.47        1.76      0.43 o 
   4   9   0        1.55        0.64      0.60 o 
   5   9   0      144.95      149.35      4.04 o 
   6   9   0       96.78      102.60      4.04 o 
   7   9   0      187.31      206.29      6.16 o 
  -4  10   0       64.81       63.20      1.67 o 
  -3  10   0       53.35       53.95      1.55 o 
  -2  10   0        7.39       10.74      1.12 o 
  -1  10   0       59.56       49.81      1.80 o 
   0  10   0      143.11      134.05      1.95 o 
   1  10   0       48.83       43.86      1.05 o 
   2  10   0        5.68        4.04      0.75 o 
   3  10   0       43.49       41.84      1.91 o 
   4  10   0       13.10        8.07      0.85 o 
   5  10   0       98.69      105.36      3.40 o 
   6  10   0      196.73      215.65      6.37 o 
  -2  11   0       10.92        8.43      0.74 o 
  -1  11   0        5.57        5.95      0.60 o 
   0  11   0        0.01        0.00      0.60 o 
   1  11   0       59.27       55.46      1.35 o 
   2  11   0       24.35       26.03      1.42 o 
   3  11   0       24.04       25.27      2.12 o 
   4  11   0       16.14       14.02      2.12 o 
   5  11   0        0.86        0.85      0.85 o 
   0  12   0       10.04        9.47      1.17 o 
   1  12   0       10.68       10.52      1.20 o 
   2  12   0       10.09       12.32      1.06 o 
   3  12   0        4.38        3.82      1.27 o 
  -2 -12   1       24.87       27.19      2.12 o 
  -1 -12   1        9.95        7.33      0.75 o 
  -5 -11   1        1.02        1.70      1.06 o 
  -4 -11   1       10.39       10.19      1.91 o 
  -3 -11   1       46.33       47.37      2.12 o 
  -2 -11   1       11.58       11.04      1.06 o 
  -1 -11   1       21.49       18.49      1.20 o 
   0 -11   1        0.12        0.00      0.45 o 
   1 -11   1        2.91        4.17      0.51 o 
   2 -11   1        0.04        0.14      0.37 o 
  -6 -10   1       30.84       31.01      2.55 o 
  -5 -10   1       21.24       22.51      2.34 o 
  -4 -10   1       13.44       14.44      1.06 o 
  -3 -10   1        3.56        0.42      0.64 o 
  -2 -10   1        3.48        2.34      0.64 o 
  -1 -10   1       17.71       14.02      1.12 o 
   0 -10   1       21.47       25.49      1.35 o 
   1 -10   1      103.77       91.02      1.72 o 
   2 -10   1        0.00        0.21      0.37 o 
   3 -10   1        3.05        3.15      0.69 o 
  -7  -9   1        4.68        8.07      1.70 o 
  -6  -9   1        0.22        0.21      1.06 o 
  -5  -9   1       28.92       32.71      2.55 o 
  -4  -9   1        1.23        0.42      1.06 o 
  -3  -9   1       34.56       33.50      1.72 o 
  -2  -9   1       46.14       49.58      1.47 o 
  -1  -9   1       54.69       53.06      1.25 o 
   0  -9   1       11.09       12.44      0.84 o 
   1  -9   1        9.90        6.46      1.72 o 
   2  -9   1       33.78       24.57      1.02 o 
   3  -9   1        0.01        0.38      0.44 o 
   4  -9   1        0.00        0.42      0.66 o 
  -7  -8   1       59.27       64.57      3.61 o 
  -6  -8   1        0.31        0.85      1.06 o 
  -5  -8   1        0.11        0.46      0.53 o 
  -4  -8   1        0.79        0.50      0.53 o 
  -3  -8   1      257.85      252.91      3.22 o 
  -2  -8   1        2.08        1.11      0.27 o 
  -1  -8   1        5.10        4.54      1.04 o 
   0  -8   1        3.35        3.47      0.36 o 
   1  -8   1        0.33        0.16      0.42 o 
   2  -8   1       44.57       45.68      0.98 o 
   3  -8   1        3.59        2.35      0.60 o 
   4  -8   1      125.08      138.51      4.25 o 
   5  -8   1       66.75       64.36      3.61 o 
  -8  -7   1        1.02        2.76      1.27 o 
  -7  -7   1       18.76       19.96      2.12 o 
  -6  -7   1       26.37       23.88      1.37 o 
  -5  -7   1        2.90        3.72      0.50 o 
  -4  -7   1      207.06      202.38      1.56 o 
  -3  -7   1        9.52       13.77      0.93 o 
  -2  -7   1      305.64      303.15      2.66 o 
  -1  -7   1        4.25        1.67      0.39 o 
   0  -7   1      153.20      158.05      0.95 o 
   1  -7   1        0.45        1.05      0.50 o 
   2  -7   1        4.36        4.91      0.44 o 
   3  -7   1       15.80       14.72      0.66 o 
   4  -7   1       27.15       30.74      1.00 o 
   5  -7   1       17.63       13.81      1.27 o 
   6  -7   1        2.09        2.97      1.70 o 
  -8  -6   1        4.29        2.53      1.00 o 
  -7  -6   1      371.16      381.51      5.06 o 
  -6  -6   1       23.74       19.97      0.62 o 
  -5  -6   1       11.83       14.28      0.75 o 
  -4  -6   1        4.19        4.28      0.97 o 
  -3  -6   1      510.98      499.19      4.98 o 
  -2  -6   1       52.79       51.02      0.88 o 
  -1  -6   1        0.82        4.17      0.21 o 
   0  -6   1      190.73      185.24      2.76 o 
   1  -6   1      232.08      242.55      4.83 o 
   2  -6   1       58.00       58.84      0.38 o 
   3  -6   1       34.28       38.23      0.78 o 
   4  -6   1       76.20       76.84      1.39 o 
   5  -6   1      110.89      124.65      1.97 o 
   6  -6   1        0.04        0.21      1.49 o 
   7  -6   1       15.85       17.53      2.09 o 
  -8  -5   1        3.35        2.87      0.73 o 
  -7  -5   1       31.00       25.27      0.89 o 
  -6  -5   1       20.74       22.02      1.82 o 
  -5  -5   1       87.94       89.56      1.42 o 
  -4  -5   1       10.72       14.76      0.28 o 
  -3  -5   1      374.73      422.05      4.97 o 
  -2  -5   1        4.02        2.36      0.30 o 
  -1  -5   1     1957.49     2183.96     15.91 o 
   0  -5   1     3607.45     4026.21     28.08 o 
   1  -5   1      231.41      260.91      5.60 o 
   2  -5   1       18.99       24.93      0.41 o 
   3  -5   1       94.68       85.29      1.01 o 
   4  -5   1       24.43       21.60      0.91 o 
   5  -5   1      179.55      183.64      2.10 o 
   6  -5   1      155.27      153.67      3.81 o 
   7  -5   1       81.31       87.53      5.20 o 
  -9  -4   1       15.43       17.34      0.93 o 
  -8  -4   1        3.84        2.62      0.93 o 
  -7  -4   1        0.03        1.55      0.42 o 
  -6  -4   1      102.73      100.80      1.85 o 
  -5  -4   1        2.71        3.20      0.47 o 
  -4  -4   1       76.48       71.99      1.99 o 
  -3  -4   1        3.49        0.47      0.92 o 
  -2  -4   1       86.65       94.33      1.03 o 
  -1  -4   1       23.17       14.93      0.54 o 
   0  -4   1      354.71      389.76      3.43 o 
   1  -4   1      114.95      118.31      1.02 o 
   2  -4   1      289.24      302.95      5.46 o 
   3  -4   1       58.34       53.83      1.02 o 
   4  -4   1       45.84       41.37      1.56 o 
   5  -4   1       61.44       69.63      1.68 o 
   6  -4   1      211.19      211.46      2.99 o 
   7  -4   1      253.39      269.81      3.23 o 
   8  -4   1       80.26       77.25      2.75 o 
  -9  -3   1        5.39        5.79      1.09 o 
  -8  -3   1       40.52       39.66      1.79 o 
  -7  -3   1        6.70        4.50      0.44 o 
  -6  -3   1       34.45       31.52      1.34 o 
  -5  -3   1       54.07       51.58      1.07 o 
  -4  -3   1     1337.56     1289.89      5.64 o 
  -3  -3   1      311.61      259.35      4.76 o 
  -2  -3   1       11.92        3.74      0.51 o 
  -1  -3   1      458.44      441.37      1.62 o 
   0  -3   1      765.43      725.56     11.17 o 
   1  -3   1     2811.21     2762.80     26.05 o 
   2  -3   1        4.23        4.51      1.02 o 
   3  -3   1      342.82      333.35      3.95 o 
   4  -3   1       92.95       88.48      2.02 o 
   5  -3   1        0.12        0.04      0.85 o 
   6  -3   1        0.99        1.44      0.42 o 
   7  -3   1       47.15       52.35      1.87 o 
   8  -3   1       61.09       66.87      1.81 o 
  -9  -2   1        2.56        5.22      1.02 o 
  -8  -2   1        2.59        2.85      1.02 o 
  -7  -2   1        0.99        1.35      0.61 o 
  -6  -2   1       39.03       39.34      1.85 o 
  -5  -2   1        1.45        2.88      0.49 o 
  -4  -2   1       58.36       66.17      1.27 o 
  -3  -2   1      759.31      697.41      2.07 o 
  -2  -2   1      902.01      858.70      6.38 o 
  -1  -2   1      518.01      549.20      9.96 o 
   0  -2   1       46.51       25.07      3.40 o 
   1  -2   1     1741.21     1596.81     11.95 o 
   2  -2   1       57.09       44.25      2.27 o 
   3  -2   1       72.90       64.99      1.75 o 
   4  -2   1      142.61      139.16      2.20 o 
   5  -2   1       64.66       59.62      1.61 o 
   6  -2   1        7.78        5.46      0.75 o 
   7  -2   1       25.22       20.64      1.27 o 
   8  -2   1       29.53       32.14      1.87 o 
  -9  -1   1       52.45       56.26      1.88 o 
  -8  -1   1       58.56       60.44      2.28 o 
  -7  -1   1        6.57        6.20      0.74 o 
  -6  -1   1       11.02       13.04      1.28 o 
  -5  -1   1       63.60       61.12      2.98 o 
  -4  -1   1       68.96       52.04      0.71 o 
  -3  -1   1     1709.48     1737.81     15.03 o 
  -2  -1   1    17917.78    18568.76    121.50 o 
  -1  -1   1     1606.80     1373.73      3.26 o 
   0  -1   1      127.81       43.41      6.92 o 
   1  -1   1        0.41        0.11      1.11 o 
   2  -1   1      406.21      381.64      0.85 o 
   3  -1   1      426.40      382.27      5.15 o 
   4  -1   1      221.86      263.35      1.51 o 
   5  -1   1       17.47       19.25      1.84 o 
   6  -1   1      129.59      129.57      2.57 o 
   7  -1   1       19.61       19.33      1.09 o 
   8  -1   1        7.90        6.07      1.03 o 
   9  -1   1       12.30       13.96      1.18 o 
  -9   0   1       11.65       12.20      0.88 o 
  -8   0   1       24.10       28.19      1.40 o 
  -7   0   1        6.59        4.13      0.71 o 
  -6   0   1        0.63        1.21      0.76 o 
  -5   0   1       15.12       12.10      1.65 o 
  -4   0   1      198.02      179.01      1.05 o 
  -3   0   1      696.65      725.94      7.29 o 
  -2   0   1     7526.65     7760.69     37.87 o 
  -1   0   1       87.84       50.90      1.65 o 
   1   0   1     8967.99     8806.53    222.11 o 
   2   0   1        9.24       10.16      0.54 o 
   3   0   1      446.23      434.61      1.26 o 
   4   0   1       17.96        9.20      0.62 o 
   5   0   1      129.55      124.50      2.99 o 
   6   0   1       57.35       56.77      2.14 o 
   7   0   1        3.93        5.52      0.47 o 
   8   0   1       20.03       14.68      0.86 o 
   9   0   1        0.04        0.21      0.59 o 
  -9   1   1        7.36        7.79      0.97 o 
  -8   1   1       28.94       28.05      1.56 o 
  -7   1   1       10.78        5.79      0.73 o 
  -6   1   1        0.03        0.00      0.95 o 
  -5   1   1       34.19       33.48      2.37 o 
  -4   1   1        4.74       10.10      0.38 o 
  -3   1   1     2370.19     2492.66     18.42 o 
  -2   1   1       31.56       31.71      1.12 o 
  -1   1   1      987.44      901.75      2.17 o 
   0   1   1    12383.25    12553.92     50.64 o 
   1   1   1        5.60        2.76      9.12 o 
   2   1   1      591.92      581.65      4.83 o 
   3   1   1       18.90       27.32      1.44 o 
   4   1   1      611.83      696.67      2.99 o 
   5   1   1       26.80       25.18      1.48 o 
   6   1   1      101.43      103.67      2.87 o 
   7   1   1      251.23      251.35      2.25 o 
   8   1   1       57.88       60.70      1.42 o 
   9   1   1       25.89       20.33      1.51 o 
  -8   2   1       20.72       20.62      1.29 o 
  -7   2   1        3.71        3.03      0.74 o 
  -6   2   1        5.17        6.40      0.86 o 
  -5   2   1       64.38       59.02      3.04 o 
  -4   2   1       38.02       45.12      2.07 o 
  -3   2   1     1975.06     2084.93     10.62 o 
  -2   2   1     1238.34     1295.12     11.21 o 
  -1   2   1      733.69      779.01     10.43 o 
   0   2   1       89.74       50.08      5.31 o 
   1   2   1     2779.35     2402.29      3.04 o 
   2   2   1      878.17      858.98      3.60 o 
   3   2   1        2.72        1.83      0.55 o 
   4   2   1      971.82      984.45      7.58 o 
   5   2   1      329.36      336.51      1.69 o 
   6   2   1        0.21        0.05      1.30 o 
   7   2   1        2.50        1.70      0.53 o 
   8   2   1       23.43       19.42      1.20 o 
   9   2   1       10.18        9.10      0.67 o 
  -8   3   1        1.92        3.47      0.84 o 
  -7   3   1       26.44       18.18      1.36 o 
  -6   3   1        1.16        1.16      0.55 o 
  -5   3   1       10.32       10.02      1.95 o 
  -4   3   1       12.23       11.61      1.85 o 
  -3   3   1       39.12       41.51      0.61 o 
  -2   3   1      382.92      352.38      1.47 o 
  -1   3   1      240.21      235.53      1.51 o 
   0   3   1     3239.00     3342.48     45.66 o 
   1   3   1     8745.47     8931.92    226.24 o 
   2   3   1      493.42      484.89      0.71 o 
   3   3   1      148.68      130.31      1.00 o 
   4   3   1      693.18      681.47      6.05 o 
   5   3   1        2.58        1.90      0.27 o 
   6   3   1        4.65        5.40      0.84 o 
   7   3   1       12.94       11.12      1.29 o 
   8   3   1       40.11       43.71      1.90 o 
   9   3   1       17.55       20.77      1.99 o 
  -8   4   1       60.96       66.94      2.03 o 
  -7   4   1       16.27       14.42      1.27 o 
  -6   4   1        8.12        7.86      0.89 o 
  -5   4   1        7.88        7.73      1.48 o 
  -4   4   1       49.24       58.70      2.69 o 
  -3   4   1      428.63      466.62      2.98 o 
  -2   4   1     1103.73     1196.23     11.71 o 
  -1   4   1     1620.01     1712.52     12.04 o 
   0   4   1      490.84      549.83      1.18 o 
   1   4   1        6.46        4.47      3.31 o 
   2   4   1      155.67      118.87      3.97 o 
   3   4   1        3.06        2.05      0.37 o 
   4   4   1        1.62        1.52      0.87 o 
   5   4   1      608.62      665.44      5.42 o 
   6   4   1       25.88       25.51      3.11 o 
   7   4   1        0.87        0.09      0.77 o 
   8   4   1        3.35        3.85      0.60 o 
   9   4   1       21.79       24.70      1.71 o 
  -7   5   1        2.31        2.21      0.90 o 
  -6   5   1       32.11       34.00      1.41 o 
  -5   5   1       45.00       48.03      1.38 o 
  -4   5   1        0.45        0.00      1.02 o 
  -3   5   1       57.14       61.50      1.57 o 
  -2   5   1      901.73      995.90     10.17 o 
  -1   5   1     1406.16     1572.42      7.92 o 
   0   5   1       12.07       17.37      1.17 o 
   1   5   1      867.85      988.40      1.27 o 
   2   5   1        4.41        2.34      0.94 o 
   3   5   1      449.12      422.76      3.09 o 
   4   5   1        0.03        0.58      0.72 o 
   5   5   1      275.36      292.81      6.29 o 
   6   5   1      177.41      175.04      1.47 o 
   7   5   1        2.87        2.38      0.51 o 
   8   5   1        5.56        4.69      0.77 o 
   9   5   1       10.68       10.35      2.87 o 
  -7   6   1       10.87       11.68      2.12 o 
  -6   6   1        0.51        0.96      0.90 o 
  -5   6   1        0.82        0.82      0.39 o 
  -4   6   1       12.18       12.10      0.52 o 
  -3   6   1      142.58      147.37      2.78 o 
  -2   6   1       67.84       56.51      1.02 o 
  -1   6   1       14.27       13.72      0.37 o 
   0   6   1      256.20      191.19      1.21 o 
   1   6   1        0.33        0.40      0.77 o 
   2   6   1       71.99       56.19      1.00 o 
   3   6   1        6.85        7.59      0.31 o 
   4   6   1        2.35        4.52      0.60 o 
   5   6   1       28.16       23.34      1.01 o 
   6   6   1       21.47       18.09      1.23 o 
   7   6   1        4.87        5.71      1.00 o 
   8   6   1       53.05       52.87      1.77 o 
   9   6   1       13.60        9.22      2.34 o 
  -6   7   1        6.82        7.65      1.06 o 
  -5   7   1       12.21       10.18      0.97 o 
  -4   7   1      110.30      110.87      2.32 o 
  -3   7   1       19.43       22.85      1.02 o 
  -2   7   1        5.10        5.83      0.34 o 
  -1   7   1        0.15        0.03      0.45 o 
   0   7   1       64.27       70.20      0.88 o 
   1   7   1      297.81      317.12      3.99 o 
   2   7   1      333.77      336.83      1.59 o 
   3   7   1        9.62        8.42      0.37 o 
   4   7   1        0.00        0.25      0.39 o 
   5   7   1       23.18       20.58      0.62 o 
   6   7   1       13.99       14.28      0.65 o 
   7   7   1        7.35        6.49      1.14 o 
   8   7   1       11.80       11.98      1.33 o 
  -6   8   1        4.04        4.88      1.91 o 
  -5   8   1       11.18       11.33      2.12 o 
  -4   8   1       37.97       36.81      1.06 o 
  -3   8   1       27.73       28.40      0.46 o 
  -2   8   1        2.33        1.87      0.29 o 
  -1   8   1        3.98        2.38      0.47 o 
   0   8   1        5.55       12.08      0.54 o 
   1   8   1      105.72      112.80      2.45 o 
   2   8   1        2.02        1.13      0.53 o 
   3   8   1       11.59       13.85      0.64 o 
   4   8   1       78.06       82.63      1.62 o 
   5   8   1        1.44        1.26      0.56 o 
   6   8   1       26.88       28.63      1.49 o 
   7   8   1        3.88        3.75      1.08 o 
   8   8   1        0.87        0.42      1.49 o 
  -5   9   1        1.17        2.57      1.38 o 
  -4   9   1       98.99       99.67      2.16 o 
  -3   9   1      131.22      122.81      1.83 o 
  -2   9   1       66.78       63.26      1.03 o 
  -1   9   1        8.67        7.72      0.82 o 
   0   9   1      117.81      121.06      1.67 o 
   1   9   1        0.01        0.41      0.22 o 
   2   9   1        0.91        0.56      0.45 o 
   3   9   1      304.39      300.46      3.08 o 
   4   9   1      159.85      157.29      2.35 o 
   5   9   1       78.73       81.00      2.24 o 
   6   9   1      125.33      126.61      4.46 o 
   7   9   1       29.02       22.73      1.91 o 
  -4  10   1        7.57        8.65      0.84 o 
  -3  10   1       25.70       30.52      1.39 o 
  -2  10   1        1.68        1.58      0.52 o 
  -1  10   1      111.77       97.61      1.95 o 
   0  10   1        3.43        1.38      0.75 o 
   1  10   1        7.87        8.10      0.49 o 
   2  10   1        7.19        8.39      0.52 o 
   3  10   1       30.54       29.74      1.91 o 
   4  10   1        2.29        2.55      1.06 o 
   5  10   1        0.57        1.27      1.27 o 
   6  10   1      268.84      281.34      7.22 o 
   7  10   1        3.32        3.82      1.70 o 
  -3  11   1      106.61      123.21      2.32 o 
  -2  11   1        2.40        1.85      0.52 o 
  -1  11   1       11.85       14.26      1.20 o 
   0  11   1        2.36        1.91      0.45 o 
   1  11   1       23.20       20.39      1.35 o 
   2  11   1        1.61        0.85      0.85 o 
   3  11   1        0.60        2.12      0.85 o 
   4  11   1       10.79       14.23      2.12 o 
   5  11   1        8.56        6.37      1.70 o 
   6  11   1       27.93       29.74      2.76 o 
  -1  12   1        0.48        1.27      0.50 o 
   0  12   1        1.30        1.06      0.75 o 
   1  12   1        1.56        1.17      0.75 o 
   2  12   1        8.12        7.97      0.90 o 
   3  12   1       22.50       22.09      1.91 o 
   4  12   1       10.04        9.98      1.70 o 
  -4 -11   2        0.50        0.00      0.85 o 
  -3 -11   2        1.21        0.42      0.85 o 
  -2 -11   2        5.90        5.95      0.85 o 
  -1 -11   2        3.63        3.79      0.60 o 
   0 -11   2       12.63        9.24      0.75 o 
   1 -11   2        1.83        2.63      0.40 o 
  -5 -10   2        7.81        7.65      1.27 o 
  -4 -10   2       12.86       12.53      1.27 o 
  -3 -10   2       33.58       34.83      2.12 o 
  -2 -10   2        9.91        9.77      1.27 o 
  -1 -10   2       97.46       82.13      1.65 o 
   0 -10   2        7.46        4.89      0.74 o 
   1 -10   2        0.01        0.42      0.53 o 
   2 -10   2       10.24       10.54      0.72 o 
   3 -10   2        6.01        9.33      0.69 o 
  -6  -9   2        4.07        5.31      1.49 o 
  -5  -9   2        0.13        1.70      0.85 o 
  -4  -9   2       18.37       19.96      1.27 o 
  -3  -9   2        0.00        0.00      0.51 o 
  -2  -9   2        1.46        1.70      0.30 o 
  -1  -9   2       21.29       17.71      0.56 o 
   0  -9   2       26.32       21.47      0.86 o 
   1  -9   2       89.36       85.72      1.55 o 
   2  -9   2       49.76       42.91      1.10 o 
   3  -9   2        5.98        6.00      0.66 o 
   4  -9   2        2.00        2.34      0.75 o 
  -7  -8   2        2.34        2.12      1.27 o 
  -6  -8   2      124.08      136.38      4.67 o 
  -5  -8   2       51.13       53.74      2.76 o 
  -4  -8   2       49.16       47.04      1.27 o 
  -3  -8   2       28.85       27.95      1.18 o 
  -2  -8   2        1.08        1.20      0.49 o 
  -1  -8   2        0.67        2.17      0.45 o 
   0  -8   2        1.08        0.51      0.34 o 
   1  -8   2        6.34        7.37      0.28 o 
   2  -8   2        3.14        2.65      0.47 o 
   3  -8   2        2.25        1.73      0.53 o 
   4  -8   2       43.38       48.00      2.55 o 
   5  -8   2       68.85       66.70      3.40 o 
  -8  -7   2        3.69        0.85      0.82 o 
  -7  -7   2        1.62        1.49      0.90 o 
  -6  -7   2        9.26        6.97      1.17 o 
  -5  -7   2        0.15        0.00      0.33 o 
  -4  -7   2        0.03        0.15      0.44 o 
  -3  -7   2      188.75      197.29      1.80 o 
  -2  -7   2        4.76        5.42      0.69 o 
  -1  -7   2       26.07       20.73      0.71 o 
   0  -7   2       98.75       81.07      0.67 o 
   1  -7   2      130.30      140.34      1.11 o 
   2  -7   2        0.84        2.92      0.25 o 
   3  -7   2        0.21        0.15      0.31 o 
   4  -7   2      356.92      358.30      6.59 o 
   5  -7   2        0.38        0.00      1.06 o 
   6  -7   2       27.70       32.92      2.97 o 
  -8  -6   2        5.10        1.91      0.90 o 
  -7  -6   2      203.68      211.19      3.37 o 
  -6  -6   2      159.73      162.70      1.89 o 
  -5  -6   2       26.68       21.91      1.04 o 
  -4  -6   2        9.12        8.01      0.70 o 
  -3  -6   2      597.91      619.56      5.56 o 
  -2  -6   2      344.23      381.67      4.83 o 
  -1  -6   2       46.21       39.42      0.93 o 
   0  -6   2       41.73       41.40      1.09 o 
   1  -6   2       21.67       32.48      1.30 o 
   2  -6   2       61.82       50.72      1.24 o 
   3  -6   2       86.56       83.86      1.17 o 
   4  -6   2        2.10        2.44      0.42 o 
   5  -6   2       27.92       28.67      1.70 o 
   6  -6   2       40.92       42.48      1.91 o 
   7  -6   2        3.43        5.79      1.41 o 
  -8  -5   2        0.81        1.58      0.72 o 
  -7  -5   2      340.77      343.39      4.19 o 
  -6  -5   2        2.26        4.78      0.57 o 
  -5  -5   2        2.19        3.82      0.77 o 
  -4  -5   2        1.12        0.21      0.60 o 
  -3  -5   2      846.44      941.21      9.52 o 
  -2  -5   2       46.26       72.45      1.20 o 
  -1  -5   2        2.68        5.22      0.42 o 
   0  -5   2      203.39      214.03      2.89 o 
   1  -5   2       41.30       41.42      2.97 o 
   2  -5   2       70.89       72.01      2.08 o 
   3  -5   2        0.21        0.06      0.13 o 
   4  -5   2     1198.89     1212.98      7.92 o 
   5  -5   2        0.42        2.57      0.47 o 
   6  -5   2      152.76      166.17      2.60 o 
   7  -5   2       59.52       65.46      6.48 o 
  -8  -4   2        7.19        7.40      1.29 o 
  -7  -4   2       18.48       24.23      0.97 o 
  -6  -4   2      327.30      313.83      3.79 o 
  -5  -4   2       22.77       18.67      0.55 o 
  -4  -4   2        8.82        6.37      0.55 o 
  -3  -4   2      502.61      527.29      1.58 o 
  -2  -4   2      597.06      611.51      2.02 o 
  -1  -4   2      108.43      112.97      1.41 o 
   0  -4   2      481.76      503.87      6.10 o 
   1  -4   2      275.76      337.43      2.30 o 
   2  -4   2       64.56       73.04      2.20 o 
   3  -4   2       46.95       40.62      0.86 o 
   4  -4   2       36.59       34.47      1.01 o 
   5  -4   2        8.46       11.45      0.76 o 
   6  -4   2      321.90      336.10      3.40 o 
   7  -4   2      519.67      571.89      7.77 o 
   8  -4   2        2.14        3.48      1.37 o 
  -9  -3   2        2.77        3.23      1.01 o 
  -8  -3   2       14.13       11.82      0.69 o 
  -7  -3   2      133.35      130.49      3.62 o 
  -6  -3   2      201.39      208.83      2.48 o 
  -5  -3   2      439.38      443.62      4.30 o 
  -4  -3   2      525.59      514.56      4.62 o 
  -3  -3   2      188.18      189.10      1.73 o 
  -2  -3   2      278.63      239.25      2.23 o 
  -1  -3   2       13.22       13.39      0.40 o 
   0  -3   2        9.57        6.80      0.64 o 
   1  -3   2      939.99      945.51     13.86 o 
   2  -3   2       93.94       99.69      0.87 o 
   3  -3   2      113.62      108.99      1.16 o 
   4  -3   2       35.96       33.75      0.69 o 
   5  -3   2        2.03        1.73      0.71 o 
   6  -3   2        1.61        0.86      0.42 o 
   7  -3   2        3.98        3.70      1.07 o 
   8  -3   2       15.86       16.78      1.62 o 
  -9  -2   2        0.74        1.51      0.91 o 
  -8  -2   2        5.30        4.29      1.18 o 
  -7  -2   2        0.51        0.90      0.52 o 
  -6  -2   2      154.07      143.55      1.91 o 
  -5  -2   2        6.99       11.08      1.94 o 
  -4  -2   2        2.34        0.37      0.52 o 
  -3  -2   2        6.00        5.97      1.63 o 
  -2  -2   2        9.76        2.09      0.78 o 
  -1  -2   2     2554.76     2479.05     17.92 o 
   0  -2   2      110.70      103.08      1.06 o 
   1  -2   2      104.40       81.53      0.99 o 
   2  -2   2       11.55       15.23      0.79 o 
   3  -2   2        4.85        3.30      0.59 o 
   4  -2   2      124.46      129.70      1.67 o 
   5  -2   2      199.63      183.73      1.64 o 
   6  -2   2        1.34        1.83      0.51 o 
   7  -2   2        0.10        0.15      0.54 o 
   8  -2   2       26.49       28.59      1.32 o 
  -9  -1   2        6.55        4.94      0.89 o 
  -8  -1   2        2.31        3.39      1.05 o 
  -7  -1   2        2.02        2.10      0.81 o 
  -6  -1   2        7.85        9.13      0.49 o 
  -5  -1   2      331.55      336.23      2.49 o 
  -4  -1   2     2036.07     2168.04     14.02 o 
  -3  -1   2       10.05        9.68      0.96 o 
  -2  -1   2     8223.20     8469.79     62.69 o 
  -1  -1   2      388.19      392.41      4.47 o 
   0  -1   2      824.82      779.12      5.46 o 
   1  -1   2       15.00       10.00      0.26 o 
   2  -1   2       25.65       12.22      0.71 o 
   3  -1   2      667.68      691.29      3.04 o 
   4  -1   2       25.72       26.22      0.56 o 
   5  -1   2      157.89      133.52      2.53 o 
   6  -1   2        2.63        2.04      0.46 o 
   7  -1   2        2.94        3.39      0.70 o 
   8  -1   2       10.37        7.68      1.35 o 
   9  -1   2        0.04        0.26      0.72 o 
  -9   0   2        1.27        1.70      0.77 o 
  -8   0   2       38.19       34.80      0.88 o 
  -7   0   2       70.66       70.45      1.07 o 
  -6   0   2       33.75       34.76      1.20 o 
  -5   0   2       10.53       13.73      0.44 o 
  -4   0   2      132.81      156.80      1.50 o 
  -3   0   2      145.51      127.16      2.39 o 
  -2   0   2    18516.84    19199.38    156.71 o 
  -1   0   2     1728.60     1791.81     14.28 o 
   0   0   2     2773.66     2823.64     29.65 o 
   1   0   2     1835.48     1886.39     15.57 o 
   2   0   2     1600.35     1588.74     12.64 o 
   3   0   2       65.27       52.84      0.59 o 
   4   0   2      124.40      150.38      0.79 o 
   5   0   2      806.36      884.48      3.93 o 
   6   0   2        9.05       10.09      1.21 o 
   7   0   2       40.26       41.36      1.14 o 
   8   0   2       14.19       12.08      1.04 o 
   9   0   2        2.46        2.05      0.74 o 
  -8   1   2        7.58        5.89      0.78 o 
  -7   1   2        6.78        3.70      0.81 o 
  -6   1   2        9.87        5.57      0.54 o 
  -5   1   2       29.46       24.21      1.70 o 
  -4   1   2      240.71      244.89      1.73 o 
  -3   1   2       11.53       15.00      1.27 o 
  -2   1   2      567.35      494.14      1.75 o 
  -1   1   2     2234.03     2240.20     17.22 o 
   0   1   2      444.17      307.42      1.02 o 
   1   1   2     3357.75     3048.33     15.83 o 
   2   1   2        7.77       11.07      0.27 o 
   3   1   2      951.28      991.41     10.04 o 
   4   1   2      115.52      129.87      0.64 o 
   5   1   2       43.75       53.08      1.44 o 
   6   1   2      105.59       98.37      0.88 o 
   7   1   2      205.87      208.15      2.81 o 
   8   1   2      126.87      122.56      2.26 o 
   9   1   2        0.00        0.07      0.59 o 
  -8   2   2        4.10        6.44      0.92 o 
  -7   2   2        1.71        3.07      0.92 o 
  -6   2   2       47.71       46.78      1.02 o 
  -5   2   2       42.18       42.17      2.30 o 
  -4   2   2       87.39       86.43      2.58 o 
  -3   2   2     1636.69     1838.94      8.86 o 
  -2   2   2      120.77      119.40      3.56 o 
  -1   2   2     3775.81     3798.69     32.84 o 
   0   2   2     5710.43     5282.62     17.60 o 
   1   2   2      466.18      335.55      2.17 o 
   2   2   2      291.48      290.56      2.06 o 
   3   2   2       65.29       83.36      1.05 o 
   4   2   2      221.82      275.48      3.79 o 
   5   2   2      100.53      108.87      2.50 o 
   6   2   2        4.35        4.72      1.20 o 
   7   2   2       17.55       14.75      1.35 o 
   8   2   2       40.44       37.80      1.45 o 
   9   2   2       17.60       15.95      1.31 o 
  -8   3   2        0.70        1.31      0.71 o 
  -7   3   2       17.22       12.96      0.55 o 
  -6   3   2      147.33      143.91      2.25 o 
  -5   3   2       80.02       77.38      2.08 o 
  -4   3   2       64.37       80.30      0.32 o 
  -3   3   2       47.59       44.25      0.71 o 
  -2   3   2        7.77        8.93      1.57 o 
  -1   3   2       35.75       42.65      0.60 o 
   0   3   2     3982.97     4119.88     40.52 o 
   1   3   2    11115.62    11308.15    246.65 o 
   2   3   2      124.17      121.17      1.12 o 
   3   3   2      593.76      629.79      2.55 o 
   4   3   2       89.81       76.97      1.68 o 
   5   3   2        6.70        2.83      0.39 o 
   6   3   2       10.94       13.57      0.64 o 
   7   3   2        7.15        6.65      0.61 o 
   8   3   2       47.97       44.93      1.35 o 
   9   3   2        1.56        5.54      1.41 o 
  -8   4   2        4.74        5.07      0.86 o 
  -7   4   2       32.45       35.34      1.56 o 
  -6   4   2        6.50        4.83      0.74 o 
  -5   4   2        9.95        9.91      0.55 o 
  -4   4   2      657.83      718.13      3.24 o 
  -3   4   2       37.22       34.58      1.18 o 
  -2   4   2      110.99      112.50      2.64 o 
  -1   4   2        0.02        1.83      0.47 o 
   0   4   2     2139.54     2150.57      5.58 o 
   1   4   2       27.82       23.60      2.73 o 
   2   4   2      736.57      708.39      0.92 o 
   3   4   2      548.61      560.37      2.99 o 
   4   4   2       63.74       49.52      1.88 o 
   5   4   2      190.08      188.69      1.75 o 
   6   4   2       46.95       40.44      2.11 o 
   7   4   2       19.15       15.21      1.83 o 
   8   4   2        1.48        0.87      0.59 o 
   9   4   2        5.06        4.68      1.05 o 
  -7   5   2        1.32        6.63      1.70 o 
  -6   5   2        2.28        1.06      0.69 o 
  -5   5   2       13.49       13.09      1.20 o 
  -4   5   2       17.69       19.06      0.86 o 
  -3   5   2      565.97      603.57      6.54 o 
  -2   5   2      611.90      687.31      3.55 o 
  -1   5   2     2213.17     2323.02     17.65 o 
   0   5   2        4.66        0.74      0.79 o 
   1   5   2     1127.82     1211.96      3.29 o 
   2   5   2       29.93       44.70      0.70 o 
   3   5   2      157.27      165.23      1.46 o 
   4   5   2      948.22      930.73      9.75 o 
   5   5   2       51.74       46.20      1.62 o 
   6   5   2       82.82       76.53      2.06 o 
   7   5   2        0.98        1.06      1.17 o 
   8   5   2       27.44       25.43      1.17 o 
   9   5   2        0.47        0.29      0.82 o 
  -7   6   2        8.08        6.57      1.38 o 
  -6   6   2       32.85       30.64      1.27 o 
  -5   6   2       51.55       55.40      1.51 o 
  -4   6   2       33.06       30.46      1.59 o 
  -3   6   2        1.15        1.01      0.77 o 
  -2   6   2       12.51       12.66      0.51 o 
  -1   6   2        9.00        8.89      0.30 o 
   0   6   2        6.32        3.90      0.36 o 
   1   6   2      499.19      456.25      7.57 o 
   2   6   2      135.23      141.39      4.03 o 
   3   6   2       14.23       19.30      1.10 o 
   4   6   2       81.68       75.57      1.98 o 
   5   6   2      166.27      176.90      3.26 o 
   6   6   2      220.76      231.50      3.34 o 
   7   6   2        0.00        0.00      0.80 o 
   8   6   2       33.15       31.14      1.47 o 
   9   6   2       14.07       14.60      2.23 o 
  -6   7   2        1.75        2.55      0.66 o 
  -5   7   2        3.79        4.76      0.82 o 
  -4   7   2        7.73       10.53      1.06 o 
  -3   7   2       53.19       56.06      1.72 o 
  -2   7   2       14.92       17.94      0.52 o 
  -1   7   2       77.05       90.47      0.66 o 
   0   7   2      145.68      165.63      1.51 o 
   1   7   2      132.65      139.46      1.15 o 
   2   7   2       12.26       11.30      1.53 o 
   3   7   2       39.65       35.29      1.18 o 
   4   7   2        3.17        1.98      0.68 o 
   5   7   2        1.13        2.41      0.81 o 
   6   7   2       52.50       51.81      1.31 o 
   7   7   2       13.82       14.97      1.35 o 
   8   7   2        0.89        1.09      0.56 o 
  -6   8   2       10.06        6.90      0.90 o 
  -5   8   2       24.82       25.60      1.72 o 
  -4   8   2        3.12        3.27      0.93 o 
  -3   8   2       18.16       17.35      1.11 o 
  -2   8   2        0.06        0.21      0.26 o 
  -1   8   2       20.70       20.74      0.49 o 
   0   8   2       22.62       22.00      0.51 o 
   1   8   2        4.12        5.32      0.64 o 
   2   8   2       21.89       18.42      1.26 o 
   3   8   2      117.56      107.76      1.01 o 
   4   8   2       63.00       56.49      1.32 o 
   5   8   2        8.83       10.17      1.00 o 
   6   8   2        2.33        2.31      0.62 o 
   7   8   2        9.51        8.76      0.66 o 
   8   8   2       23.53       24.47      1.52 o 
  -5   9   2       47.54       50.82      1.88 o 
  -4   9   2       32.46       35.68      1.55 o 
  -3   9   2       71.29       66.04      1.83 o 
  -2   9   2       28.61       23.05      0.65 o 
  -1   9   2        2.15        0.86      0.20 o 
   0   9   2       15.71       15.51      0.59 o 
   1   9   2       14.58       13.76      0.33 o 
   2   9   2       64.97       64.70      0.92 o 
   3   9   2      105.65      107.23      1.16 o 
   4   9   2      340.25      340.36      3.30 o 
   5   9   2       29.67       32.99      1.49 o 
   6   9   2        0.03        0.00      0.66 o 
   7   9   2        0.17        0.00      0.97 o 
   8   9   2       61.42       67.12      3.61 o 
  -4  10   2        2.20        0.71      0.61 o 
  -3  10   2      134.05      126.10      2.69 o 
  -2  10   2       29.94       26.00      0.81 o 
  -1  10   2       69.45       63.43      1.87 o 
   0  10   2       77.72       69.31      0.92 o 
   1  10   2        0.36        0.14      0.28 o 
   2  10   2       19.48       17.86      0.92 o 
   3  10   2      169.98      172.27      4.11 o 
   4  10   2      772.23      781.74      9.44 o 
   5  10   2       93.31      102.18      4.25 o 
   6  10   2       71.75       74.77      3.82 o 
   7  10   2       37.60       40.14      3.40 o 
  -3  11   2      118.30      122.30      2.25 o 
  -2  11   2        1.05        2.11      0.69 o 
  -1  11   2       10.25        9.72      0.90 o 
   0  11   2        0.09        0.49      0.51 o 
   1  11   2       80.39       74.79      1.87 o 
   2  11   2        2.01        1.99      1.06 o 
   3  11   2        3.81        4.46      0.85 o 
   4  11   2       40.70       35.90      2.55 o 
   5  11   2       26.26       21.88      2.55 o 
   6  11   2       82.75       81.35      4.04 o 
  -1  12   2       13.81       14.12      1.05 o 
   0  12   2       20.58       18.37      1.35 o 
   1  12   2       42.24       47.21      1.80 o 
   2  12   2        2.55        3.41      0.75 o 
   3  12   2       16.56       18.05      1.49 o 
   4  12   2       24.70       27.40      2.34 o 
   5  12   2        7.51        7.86      1.70 o 
  -3 -11   3       58.84       56.29      2.55 o 
  -2 -11   3      108.71      115.13      3.40 o 
  -1 -11   3        2.41        2.76      0.85 o 
   0 -11   3       15.86       15.01      0.75 o 
  -5 -10   3        3.24        2.34      0.85 o 
  -4 -10   3        6.40        6.58      1.27 o 
  -3 -10   3        4.39        4.04      0.85 o 
  -2 -10   3       23.66       22.94      1.49 o 
  -1 -10   3       28.39       24.12      0.90 o 
   0 -10   3       20.31       15.82      0.90 o 
   1 -10   3        3.54        4.75      0.37 o 
   2 -10   3       31.13       35.90      1.10 o 
  -6  -9   3       15.51       15.72      2.12 o 
  -5  -9   3        5.33        5.95      1.49 o 
  -4  -9   3        4.16        5.52      1.06 o 
  -3  -9   3       31.63       31.65      1.70 o 
  -2  -9   3       68.89       69.57      1.65 o 
  -1  -9   3       23.36       20.09      0.69 o 
   0  -9   3       99.13       87.91      1.47 o 
   1  -9   3        0.00        0.17      0.28 o 
   2  -9   3        7.93        7.61      0.59 o 
   3  -9   3        0.00        0.00      0.45 o 
   4  -9   3        1.47        0.85      0.85 o 
  -7  -8   3        0.03        0.00      1.06 o 
  -6  -8   3        5.23        3.82      1.06 o 
  -5  -8   3       30.85       25.70      2.34 o 
  -4  -8   3       58.75       64.15      2.55 o 
  -3  -8   3       18.19       20.50      1.49 o 
  -2  -8   3       37.09       36.11      0.81 o 
  -1  -8   3        1.76        1.08      0.23 o 
   0  -8   3        0.20        0.08      0.16 o 
   1  -8   3        2.26        3.07      0.32 o 
   2  -8   3       12.87       13.38      0.74 o 
   3  -8   3        0.93        1.24      0.53 o 
   4  -8   3        0.90        0.00      0.85 o 
   5  -8   3        0.09        0.00      1.06 o 
  -7  -7   3       43.96       44.61      1.94 o 
  -6  -7   3       14.33       15.74      1.05 o 
  -5  -7   3        5.14        3.40      1.81 o 
  -4  -7   3       44.95       48.53      1.14 o 
  -3  -7   3       27.37       29.18      0.82 o 
  -2  -7   3        0.85        1.13      0.37 o 
  -1  -7   3       37.67       42.54      0.60 o 
   0  -7   3        0.00        1.03      0.25 o 
   1  -7   3       50.74       49.71      0.84 o 
   2  -7   3      192.67      186.11      2.45 o 
   3  -7   3      209.42      217.76      3.23 o 
   4  -7   3       12.25       11.89      1.27 o 
   5  -7   3       21.67       19.12      1.49 o 
   6  -7   3       10.63       10.19      1.27 o 
  -8  -6   3        5.19        3.61      1.27 o 
  -7  -6   3        0.46        0.77      0.82 o 
  -6  -6   3       69.76       67.36      2.31 o 
  -5  -6   3       98.44      106.01      1.21 o 
  -4  -6   3      111.05      115.35      1.23 o 
  -3  -6   3        7.65       10.31      0.89 o 
  -2  -6   3        8.89       12.57      0.82 o 
  -1  -6   3       58.59       69.57      0.68 o 
   0  -6   3       28.58       31.57      0.58 o 
   1  -6   3      362.32      383.79      4.05 o 
   2  -6   3      271.25      277.09      2.94 o 
   3  -6   3       96.17       99.71      2.02 o 
   4  -6   3        3.89        4.08      0.60 o 
   5  -6   3       41.31       43.54      2.34 o 
   6  -6   3       22.96       22.73      1.49 o 
  -8  -5   3        6.77        6.21      1.42 o 
  -7  -5   3        0.36        0.29      0.59 o 
  -6  -5   3      133.86      142.28      2.62 o 
  -5  -5   3       30.12       28.51      0.67 o 
  -4  -5   3       51.81       57.36      0.98 o 
  -3  -5   3       88.23       83.31      0.64 o 
  -2  -5   3     2529.41     2671.89     22.84 o 
  -1  -5   3      309.26      274.34      2.58 o 
   0  -5   3       34.77       26.44      0.61 o 
   1  -5   3       41.58       42.27      0.51 o 
   2  -5   3      205.89      199.57      2.53 o 
   3  -5   3       67.25       66.73      1.30 o 
   4  -5   3      585.23      589.24      5.60 o 
   5  -5   3     2203.76     2298.07     21.18 o 
   6  -5   3       39.49       34.20      2.24 o 
   7  -5   3        9.01       11.67      1.91 o 
  -8  -4   3        0.06        0.25      0.80 o 
  -7  -4   3        3.54        4.91      0.71 o 
  -6  -4   3        2.60        3.99      1.04 o 
  -5  -4   3       88.65       86.01      1.48 o 
  -4  -4   3       10.90        8.15      0.42 o 
  -3  -4   3       10.77       23.26      0.51 o 
  -2  -4   3      243.99      266.14      2.18 o 
  -1  -4   3       62.91       67.43      0.47 o 
   0  -4   3      322.72      308.75      3.11 o 
   1  -4   3      896.71      955.74      7.98 o 
   2  -4   3       39.46       39.60      0.57 o 
   3  -4   3       40.46       42.54      0.59 o 
   4  -4   3      185.34      187.05      2.57 o 
   5  -4   3        6.64        6.63      0.66 o 
   6  -4   3      225.01      225.64      4.90 o 
   7  -4   3      263.61      283.75      4.69 o 
   8  -4   3       11.67       16.48      1.78 o 
  -8  -3   3       32.67       31.16      1.86 o 
  -7  -3   3       25.36       26.67      0.93 o 
  -6  -3   3     1650.14     1684.00     15.69 o 
  -5  -3   3        8.35        5.93      0.85 o 
  -4  -3   3        3.50        4.40      0.80 o 
  -3  -3   3      137.56      134.23      1.01 o 
  -2  -3   3      234.52      230.41      3.02 o 
  -1  -3   3      529.67      541.37      3.29 o 
   0  -3   3       81.29       81.80      3.19 o 
   1  -3   3      248.37      288.17      4.15 o 
   2  -3   3       58.60       66.85      2.10 o 
   3  -3   3        1.09        0.19      0.29 o 
   4  -3   3        3.02        2.55      0.55 o 
   5  -3   3      245.20      238.60      2.55 o 
   6  -3   3      149.96      142.37      2.02 o 
   7  -3   3        4.33        2.95      1.17 o 
   8  -3   3        0.54        0.65      1.17 o 
  -8  -2   3       41.85       39.83      2.68 o 
  -7  -2   3        0.99        1.82      1.18 o 
  -6  -2   3      627.20      622.92      7.32 o 
  -5  -2   3       64.55       66.04      1.23 o 
  -4  -2   3       10.75       10.85      0.66 o 
  -3  -2   3       52.06       48.32      1.83 o 
  -2  -2   3     1361.82     1483.83     14.24 o 
  -1  -2   3     1513.14     1524.84     14.61 o 
   0  -2   3       17.03       11.58      0.60 o 
   1  -2   3      447.23      379.80      1.69 o 
   2  -2   3      204.19      199.89      3.51 o 
   3  -2   3      400.72      434.51      1.67 o 
   4  -2   3       52.20       50.35      0.60 o 
   5  -2   3      183.50      195.32      2.65 o 
   6  -2   3       19.06       16.88      0.57 o 
   7  -2   3        3.48        3.00      0.53 o 
   8  -2   3        1.00        0.68      1.17 o 
  -8  -1   3        8.60       10.63      0.95 o 
  -7  -1   3       24.58       19.90      1.54 o 
  -6  -1   3      590.36      578.79      6.87 o 
  -5  -1   3      751.58      741.46      9.66 o 
  -4  -1   3     6784.45     7005.66     48.06 o 
  -3  -1   3     1513.58     1598.32      5.76 o 
  -2  -1   3       10.25        7.69      1.08 o 
  -1  -1   3      587.34      574.87      2.87 o 
   0  -1   3     1385.39     1451.90      8.62 o 
   1  -1   3     1189.48     1141.98      6.97 o 
   2  -1   3       16.51       19.41      0.46 o 
   3  -1   3      324.36      373.95      4.63 o 
   4  -1   3      112.76      112.51      1.25 o 
   5  -1   3       34.61       35.13      1.25 o 
   6  -1   3       17.12       18.51      1.00 o 
   7  -1   3       11.60       14.72      0.71 o 
   8  -1   3        0.07        0.63      0.81 o 
   9  -1   3        0.86        0.93      1.12 o 
  -8   0   3        8.60        7.09      0.73 o 
  -7   0   3        0.29        0.16      0.77 o 
  -6   0   3       63.78       55.79      0.92 o 
  -5   0   3        2.39        3.87      0.44 o 
  -4   0   3        6.72       12.92      0.65 o 
  -3   0   3      210.98      221.98      1.37 o 
  -2   0   3     8052.06     8256.63     34.90 o 
  -1   0   3     3413.23     3299.20     41.06 o 
   0   0   3      205.19      186.75      1.75 o 
   1   0   3      662.19      579.46      2.69 o 
   2   0   3      707.76      755.59      7.64 o 
   3   0   3      282.67      277.29      4.80 o 
   4   0   3      308.58      299.61      3.12 o 
   5   0   3      935.12      957.84      7.75 o 
   6   0   3      145.86      161.33      1.72 o 
   7   0   3       18.35       14.45      0.68 o 
   8   0   3        1.14        1.72      0.90 o 
   9   0   3        1.85        3.26      0.98 o 
  -8   1   3       50.75       58.75      1.72 o 
  -7   1   3        6.47        6.37      0.86 o 
  -6   1   3       84.63       82.54      1.25 o 
  -5   1   3      100.45      101.92      2.34 o 
  -4   1   3       25.92       23.71      0.70 o 
  -3   1   3     1320.03     1260.02      4.58 o 
  -2   1   3      570.02      585.58     10.62 o 
  -1   1   3        5.03        2.54      0.42 o 
   0   1   3      106.98      127.48      2.78 o 
   1   1   3        1.41        0.00      0.73 o 
   2   1   3      610.17      570.12      2.65 o 
   3   1   3        0.04        0.16      1.36 o 
   4   1   3        4.43        3.77      0.83 o 
   5   1   3      510.47      525.38      4.83 o 
   6   1   3      311.05      332.63      1.89 o 
   7   1   3       29.52       27.34      1.27 o 
   8   1   3        6.65        5.93      0.96 o 
   9   1   3        5.20        4.97      2.27 o 
  -8   2   3        1.76        0.59      0.51 o 
  -7   2   3       30.09       29.96      1.55 o 
  -6   2   3       41.06       38.85      1.10 o 
  -5   2   3      150.59      145.66      1.05 o 
  -4   2   3       14.88       12.39      0.80 o 
  -3   2   3       19.45        9.02      0.94 o 
  -2   2   3       40.45       24.47      1.21 o 
  -1   2   3      496.75      497.56      5.73 o 
   0   2   3      819.31      824.06      8.37 o 
   1   2   3     1022.01      836.47      2.17 o 
   2   2   3      787.15      679.04      6.83 o 
   3   2   3      524.10      538.32      1.36 o 
   4   2   3       93.36       98.44      2.65 o 
   5   2   3       76.17       80.66      1.07 o 
   6   2   3       16.56       15.48      1.37 o 
   7   2   3       26.12       20.06      1.32 o 
   8   2   3        6.09        6.37      1.02 o 
   9   2   3        0.75        0.64      0.86 o 
  -8   3   3        7.40        6.54      0.66 o 
  -7   3   3        0.52        1.33      0.84 o 
  -6   3   3        1.93        2.52      0.60 o 
  -5   3   3      127.59      128.81      3.00 o 
  -4   3   3      159.95      164.04      0.87 o 
  -3   3   3        0.22        1.66      0.35 o 
  -2   3   3       93.58       89.76      3.60 o 
  -1   3   3        7.42       14.92      1.36 o 
   0   3   3      991.00      930.51      2.68 o 
   1   3   3     5318.35     5448.80     48.04 o 
   2   3   3     1814.35     1796.07     14.67 o 
   3   3   3      266.01      264.09      3.99 o 
   4   3   3      137.28      126.14      2.60 o 
   5   3   3      114.86      103.67      1.96 o 
   6   3   3        0.60        0.26      0.90 o 
   7   3   3       74.70       80.09      2.60 o 
   8   3   3        3.54        1.13      0.61 o 
   9   3   3       42.88       37.85      2.79 o 
  -8   4   3        4.90        6.08      0.98 o 
  -7   4   3        6.48        5.73      1.01 o 
  -6   4   3       75.84       63.23      2.04 o 
  -5   4   3       28.04       26.62      1.48 o 
  -4   4   3     1001.53     1000.93     12.35 o 
  -3   4   3     2956.06     3096.77     22.97 o 
  -2   4   3        6.99        9.13      1.59 o 
  -1   4   3       41.55       37.71      0.38 o 
   0   4   3      200.98      191.88      0.83 o 
   1   4   3     1771.78     1783.25      6.18 o 
   2   4   3      368.76      408.30      1.16 o 
   3   4   3      566.36      609.22      5.16 o 
   4   4   3       39.73       42.43      0.58 o 
   5   4   3      183.87      196.76      1.40 o 
   6   4   3       17.01       22.26      1.27 o 
   7   4   3       15.93       18.60      1.66 o 
   8   4   3        0.02        0.13      0.54 o 
   9   4   3        5.84        4.41      1.06 o 
  -7   5   3       25.11       21.83      1.17 o 
  -6   5   3       24.57       25.97      1.58 o 
  -5   5   3        5.74        8.02      0.97 o 
  -4   5   3       73.37       73.33      2.73 o 
  -3   5   3       20.24       15.96      0.95 o 
  -2   5   3       88.18       96.91      0.79 o 
  -1   5   3      103.54      116.00      1.19 o 
   0   5   3      724.19      718.01      4.73 o 
   1   5   3     2022.15     2046.30      7.90 o 
   2   5   3      854.77      905.66      2.13 o 
   3   5   3      399.30      420.51      2.94 o 
   4   5   3      956.40     1044.15      5.14 o 
   5   5   3      452.56      446.81      6.91 o 
   6   5   3      162.22      173.00      1.98 o 
   7   5   3        7.36        8.95      1.42 o 
   8   5   3       27.39       27.66      1.94 o 
   9   5   3        3.81        3.45      0.92 o 
  -7   6   3        8.18        7.39      0.97 o 
  -6   6   3       12.75        9.89      2.18 o 
  -5   6   3       12.47       11.45      0.92 o 
  -4   6   3        1.21        0.25      0.94 o 
  -3   6   3       63.31       67.49      1.47 o 
  -2   6   3      459.78      471.68      2.76 o 
  -1   6   3      174.50      178.55      3.05 o 
   0   6   3      146.24      151.29      1.28 o 
   1   6   3     2914.27     2920.19     23.88 o 
   2   6   3      526.54      544.05      7.37 o 
   3   6   3       18.09       19.15      0.56 o 
   4   6   3       89.61      101.18      0.84 o 
   5   6   3        6.06        6.59      1.34 o 
   6   6   3      216.47      226.95      2.65 o 
   7   6   3        0.00        0.21      0.69 o 
   8   6   3       22.35       23.57      1.57 o 
   9   6   3       13.48       11.84      0.94 o 
  -6   7   3       14.87       17.64      1.46 o 
  -5   7   3       19.36       17.24      0.99 o 
  -4   7   3        1.24        0.99      0.77 o 
  -3   7   3        0.03        0.12      0.69 o 
  -2   7   3       41.99       36.77      0.63 o 
  -1   7   3       70.43       78.53      1.63 o 
   0   7   3       55.29       39.79      0.72 o 
   1   7   3      207.85      192.78      1.69 o 
   2   7   3       47.89       49.53      2.09 o 
   3   7   3      301.77      302.22      2.19 o 
   4   7   3       82.40       91.89      1.04 o 
   5   7   3       36.06       36.63      1.77 o 
   6   7   3      150.58      158.52      2.66 o 
   7   7   3       49.08       51.80      1.26 o 
   8   7   3       20.62       18.29      1.49 o 
   9   7   3        0.03        0.53      0.90 o 
  -6   8   3        0.91        1.78      1.12 o 
  -5   8   3        0.81        0.94      0.52 o 
  -4   8   3        0.96        0.71      0.44 o 
  -3   8   3        1.62        1.94      0.79 o 
  -2   8   3       60.55       61.59      1.20 o 
  -1   8   3       24.00       18.05      0.83 o 
   0   8   3        4.55        4.01      0.49 o 
   1   8   3      343.56      350.72      2.25 o 
   2   8   3       28.32       34.42      2.13 o 
   3   8   3      227.20      214.52      3.17 o 
   4   8   3        3.30        2.71      0.72 o 
   5   8   3        2.41        3.22      0.44 o 
   6   8   3        1.25        1.41      0.62 o 
   7   8   3        0.32        0.88      0.52 o 
   8   8   3       13.98       15.29      1.00 o 
  -5   9   3      109.43      107.53      2.16 o 
  -4   9   3       67.04       66.57      1.67 o 
  -3   9   3        2.18        2.30      0.45 o 
  -2   9   3       18.06       13.42      0.80 o 
  -1   9   3       39.69       36.86      0.86 o 
   0   9   3        5.04        2.06      0.34 o 
   1   9   3      314.25      304.03      2.25 o 
   2   9   3     1143.64     1115.24     10.07 o 
   3   9   3       27.25       27.43      1.50 o 
   4   9   3       71.86       74.38      1.69 o 
   5   9   3       24.23       23.95      1.37 o 
   6   9   3        1.76        1.27      0.85 o 
   7   9   3       23.06       17.93      1.63 o 
   8   9   3        1.18        0.85      0.72 o 
  -4  10   3        1.36        1.56      0.61 o 
  -3  10   3       17.87       15.30      1.15 o 
  -2  10   3       49.55       46.62      1.75 o 
  -1  10   3        0.38        0.23      0.34 o 
   0  10   3        8.27       10.69      0.39 o 
   1  10   3        6.86        7.15      0.41 o 
   2  10   3       52.22       52.06      1.31 o 
   3  10   3       43.71       37.73      0.84 o 
   4  10   3      511.61      520.49      6.87 o 
   5  10   3      285.06      289.92      3.98 o 
   6  10   3        0.00        1.27      0.75 o 
   7  10   3        6.73        6.16      1.49 o 
  -3  11   3        3.16        3.03      0.61 o 
  -2  11   3       25.47       27.71      0.98 o 
  -1  11   3       28.24       24.12      1.42 o 
   0  11   3        3.97        2.95      0.82 o 
   1  11   3       30.14       28.92      1.42 o 
   2  11   3       22.12       28.08      1.65 o 
   3  11   3        2.69        2.12      0.85 o 
   4  11   3        4.57        2.76      1.06 o 
   5  11   3        3.22        0.85      1.06 o 
   6  11   3       43.91       46.94      2.97 o 
  -1  12   3        0.18        0.64      0.60 o 
   0  12   3        0.17        0.21      0.51 o 
   1  12   3       18.85       16.14      1.27 o 
   2  12   3        5.06        5.92      1.38 o 
   3  12   3       27.80       27.19      2.55 o 
   4  12   3        9.48       10.62      1.70 o 
   5  12   3        8.56        6.16      1.70 o 
   1  13   3        9.55        9.05      1.06 o 
   2  13   3        3.08        3.74      0.75 o 
   3  13   3        3.11        3.40      1.06 o 
  -4 -10   4        7.82        8.28      1.27 o 
  -3 -10   4       41.21       41.84      2.12 o 
  -2 -10   4       12.87       16.99      1.27 o 
  -1 -10   4        6.95        6.80      1.06 o 
   0 -10   4        0.12        0.64      0.45 o 
   1 -10   4        1.34        2.42      0.44 o 
   2 -10   4        7.59        5.60      0.52 o 
  -5  -9   4       11.87       13.59      1.91 o 
  -4  -9   4        4.83        3.61      0.85 o 
  -3  -9   4       11.11        8.50      1.06 o 
  -2  -9   4        3.29        1.27      0.64 o 
  -1  -9   4        7.79        8.50      0.45 o 
   0  -9   4       31.24       29.89      0.65 o 
   1  -9   4        2.90        2.79      0.40 o 
   2  -9   4       13.79       14.11      0.61 o 
   3  -9   4        7.11        6.00      0.66 o 
  -6  -8   4       42.87       44.03      1.72 o 
  -5  -8   4        1.25        2.55      1.27 o 
  -4  -8   4        0.79        0.85      0.85 o 
  -3  -8   4        0.07        0.42      0.45 o 
  -2  -8   4       46.46       48.41      2.02 o 
  -1  -8   4       10.82       11.16      0.56 o 
   0  -8   4        5.08        6.70      0.39 o 
   1  -8   4       31.98       33.89      0.77 o 
   2  -8   4        5.42        5.08      0.37 o 
   3  -8   4        0.00        0.42      0.64 o 
   4  -8   4        0.00        0.00      0.64 o 
  -7  -7   4        0.05        0.11      0.75 o 
  -6  -7   4        5.90        4.05      0.96 o 
  -5  -7   4       13.64       14.72      1.59 o 
  -4  -7   4       23.74       21.85      1.27 o 
  -3  -7   4       12.22       11.18      0.82 o 
  -2  -7   4       15.49       15.84      0.56 o 
  -1  -7   4      137.71      123.36      1.92 o 
   0  -7   4        4.46        4.98      0.34 o 
   1  -7   4        5.96        6.23      0.49 o 
   2  -7   4      146.75      150.21      1.59 o 
   3  -7   4       63.75       63.72      1.72 o 
   4  -7   4        0.19        0.85      0.64 o 
   5  -7   4        1.93        2.55      0.85 o 
  -7  -6   4       16.41       13.50      1.27 o 
  -6  -6   4        2.41        1.98      0.66 o 
  -5  -6   4      260.78      270.08      5.02 o 
  -4  -6   4      254.90      266.59      2.79 o 
  -3  -6   4      185.18      182.96      2.11 o 
  -2  -6   4       18.08       16.41      0.52 o 
  -1  -6   4        0.29        2.76      0.53 o 
   0  -6   4       60.55       50.95      0.50 o 
   1  -6   4      148.10      143.18      1.88 o 
   2  -6   4      158.93      148.61      2.16 o 
   3  -6   4       89.01       90.16      1.25 o 
   4  -6   4       24.54       26.55      1.20 o 
   5  -6   4        0.02        0.85      0.85 o 
   6  -6   4       21.84       24.16      2.44 o 
  -8  -5   4        0.96        0.53      1.05 o 
  -7  -5   4        0.01        0.28      0.66 o 
  -6  -5   4       76.91       83.54      1.93 o 
  -5  -5   4        1.97       16.35      1.22 o 
  -4  -5   4       69.99       66.47      0.91 o 
  -3  -5   4        7.77       12.33      0.47 o 
  -2  -5   4       32.70       34.43      0.64 o 
  -1  -5   4        2.52        1.63      0.17 o 
   0  -5   4        0.18        0.00      0.15 o 
   1  -5   4       33.26       35.58      0.82 o 
   2  -5   4      448.87      477.07      5.11 o 
   3  -5   4      253.29      271.93      2.57 o 
   4  -5   4      249.47      224.83      2.57 o 
   5  -5   4       96.12       97.97      1.88 o 
   6  -5   4       21.07       21.75      1.93 o 
   7  -5   4        4.85        4.69      1.06 o 
  -8  -4   4       47.17       49.08      2.69 o 
  -7  -4   4       14.74       14.11      0.75 o 
  -6  -4   4        7.32        6.99      0.84 o 
  -5  -4   4        5.45        6.59      0.68 o 
  -4  -4   4      321.60      300.91      2.37 o 
  -3  -4   4      364.86      380.56      2.22 o 
  -2  -4   4      196.17      213.13      1.81 o 
  -1  -4   4        7.61        6.56      0.24 o 
   0  -4   4       16.05       11.68      1.06 o 
   1  -4   4        0.21        0.85      0.15 o 
   2  -4   4       83.74      101.88      1.43 o 
   3  -4   4       11.90       12.66      0.69 o 
   4  -4   4      102.73      105.01      1.07 o 
   5  -4   4     1556.44     1643.67     12.29 o 
   6  -4   4       17.18       20.62      3.72 o 
   7  -4   4        3.07        3.01      1.22 o 
  -8  -3   4       17.02       13.26      1.23 o 
  -7  -3   4       76.80       76.31      2.23 o 
  -6  -3   4       13.61       15.00      0.84 o 
  -5  -3   4      321.16      327.52      2.46 o 
  -4  -3   4       17.01       15.51      0.86 o 
  -3  -3   4      618.81      602.54      4.07 o 
  -2  -3   4       81.06       69.97      0.36 o 
  -1  -3   4       49.54       51.53      0.89 o 
   0  -3   4       18.49       20.60      1.06 o 
   1  -3   4      360.07      354.08      3.71 o 
   2  -3   4      262.94      342.28      3.50 o 
   3  -3   4       61.17       52.99      1.38 o 
   4  -3   4        0.01        0.09      0.35 o 
   5  -3   4       11.10        9.50      0.78 o 
   6  -3   4       60.51       63.17      1.63 o 
   7  -3   4        3.22        3.61      1.22 o 
   8  -3   4       11.18        9.65      3.40 o 
  -8  -2   4       75.57       68.77      1.83 o 
  -7  -2   4       78.12       72.64      1.58 o 
  -6  -2   4       31.43       27.49      1.53 o 
  -5  -2   4      285.32      301.80      4.48 o 
  -4  -2   4       66.09       74.62      1.78 o 
  -3  -2   4       34.26       36.32      0.49 o 
  -2  -2   4     1025.06     1112.53      8.24 o 
  -1  -2   4        6.34       19.49      0.29 o 
   0  -2   4      276.47      250.18      3.16 o 
   1  -2   4      155.26      127.37      1.19 o 
   2  -2   4       88.00       83.88      1.37 o 
   3  -2   4      195.75      225.19      2.18 o 
   4  -2   4        1.15        0.51      0.29 o 
   5  -2   4      225.41      206.52      1.51 o 
   6  -2   4      605.43      616.45      5.77 o 
   7  -2   4       46.97       53.99      1.65 o 
   8  -2   4       22.61       28.66      2.24 o 
  -8  -1   4       26.58       23.54      1.09 o 
  -7  -1   4        0.07        0.07      0.74 o 
  -6  -1   4      133.68      128.26      2.28 o 
  -5  -1   4      137.50      138.01      3.34 o 
  -4  -1   4     2618.62     2616.41     22.77 o 
  -3  -1   4      457.30      434.52      4.25 o 
  -2  -1   4     1834.19     1964.30      6.44 o 
  -1  -1   4       85.85       84.39      0.32 o 
   0  -1   4       17.77       17.85      0.32 o 
   1  -1   4      270.18      269.87      2.71 o 
   2  -1   4      658.61      720.39      3.53 o 
   3  -1   4       82.81       99.65      0.68 o 
   4  -1   4       15.69       12.52      0.59 o 
   5  -1   4       28.22       27.02      1.18 o 
   6  -1   4       31.86       35.58      1.36 o 
   7  -1   4       51.99       55.32      1.43 o 
   8  -1   4        0.09        0.70      0.75 o 
  -8   0   4       56.65       57.60      2.11 o 
  -7   0   4       25.80       26.00      1.83 o 
  -6   0   4      352.48      350.11      4.41 o 
  -5   0   4       25.10       32.33      1.20 o 
  -4   0   4      772.94      804.69      7.63 o 
  -3   0   4     1171.61     1231.86     10.14 o 
  -2   0   4        0.03        0.83      1.14 o 
  -1   0   4       94.07      110.44      0.61 o 
   0   0   4      177.43      155.55      1.02 o 
   1   0   4      120.62      107.24      0.60 o 
   2   0   4     1049.62     1076.38      7.21 o 
   3   0   4     2826.44     2992.62     12.50 o 
   4   0   4      180.82      201.35      1.91 o 
   5   0   4       67.31       76.05      0.72 o 
   6   0   4       94.53       92.46      2.15 o 
   7   0   4       22.91       22.38      1.05 o 
   8   0   4       20.19       19.51      1.40 o 
   9   0   4        4.62        3.70      0.86 o 
  -8   1   4        2.18        2.10      0.76 o 
  -7   1   4       30.57       30.88      1.39 o 
  -6   1   4       73.10       68.33      1.04 o 
  -5   1   4       50.82       55.83      1.70 o 
  -4   1   4        0.30        1.49      0.40 o 
  -3   1   4     1765.97     1777.02     13.80 o 
  -2   1   4      376.81      391.80      0.86 o 
  -1   1   4      192.06      204.43      3.21 o 
   0   1   4      924.46      893.34      5.39 o 
   1   1   4       71.05       63.94      1.13 o 
   2   1   4       76.81       60.35      0.36 o 
   3   1   4       32.00       38.42      0.52 o 
   4   1   4      111.89      116.75      1.01 o 
   5   1   4      210.16      236.03      1.73 o 
   6   1   4        1.86        4.16      1.05 o 
   7   1   4        0.61        0.29      0.48 o 
   8   1   4        8.87       10.31      1.78 o 
   9   1   4        0.08        0.07      0.77 o 
  -8   2   4        5.15        5.76      0.81 o 
  -7   2   4        0.00        0.10      0.62 o 
  -6   2   4       60.39       58.53      1.34 o 
  -5   2   4       93.79       93.01      1.98 o 
  -4   2   4        5.01        5.28      0.45 o 
  -3   2   4       59.10       68.56      1.46 o 
  -2   2   4        0.82        3.00      1.20 o 
  -1   2   4      640.09      638.98      8.08 o 
   0   2   4      952.56      909.68      5.27 o 
   1   2   4     1062.62      992.55      4.37 o 
   2   2   4       10.46        9.58      0.30 o 
   3   2   4        9.72       10.14      1.26 o 
   4   2   4        0.01        0.00      0.83 o 
   5   2   4       41.22       30.34      0.74 o 
   6   2   4        6.05        6.32      1.06 o 
   7   2   4       14.58       18.35      1.30 o 
   8   2   4       20.41       17.70      0.87 o 
   9   2   4        4.35        2.75      0.77 o 
  -8   3   4       11.68        7.59      1.05 o 
  -7   3   4       67.67       62.26      1.50 o 
  -6   3   4      168.94      159.65      1.89 o 
  -5   3   4      143.56      133.65      1.71 o 
  -4   3   4      143.63      141.04      2.88 o 
  -3   3   4       20.27       14.49      0.64 o 
  -2   3   4       13.29       17.29      2.28 o 
  -1   3   4      234.45      217.41      4.81 o 
   0   3   4       14.93        6.49      0.29 o 
   1   3   4       32.58       38.78      1.84 o 
   2   3   4      110.31      109.63      0.50 o 
   3   3   4      878.07      855.53      8.32 o 
   4   3   4       94.85       97.79      1.55 o 
   5   3   4        0.18        4.16      1.04 o 
   6   3   4        3.49        1.38      0.90 o 
   7   3   4       33.00       27.84      1.41 o 
   8   3   4        4.16        2.35      0.69 o 
   9   3   4        0.19        9.86      0.84 o 
  -7   4   4        3.22        3.96      0.54 o 
  -6   4   4       44.20       46.74      2.25 o 
  -5   4   4      296.90      311.30      3.47 o 
  -4   4   4        9.14        7.19      0.58 o 
  -3   4   4      140.79      135.00      1.96 o 
  -2   4   4       95.83      101.95      2.22 o 
  -1   4   4        3.07        7.00      2.02 o 
   0   4   4      142.52      128.62      0.73 o 
   1   4   4     2464.62     2677.86      9.49 o 
   2   4   4     1211.83     1259.33     10.98 o 
   3   4   4      128.58      130.34      1.92 o 
   4   4   4      133.85      136.33      4.27 o 
   5   4   4      240.45      264.76      1.65 o 
   6   4   4        0.46        0.59      0.44 o 
   7   4   4       32.81       34.98      0.84 o 
   8   4   4       65.43       63.70      1.79 o 
   9   4   4       15.81       18.81      2.17 o 
  -7   5   4        5.64        5.89      1.24 o 
  -6   5   4        3.75        6.24      1.38 o 
  -5   5   4      102.93      107.30      2.04 o 
  -4   5   4        0.45        0.25      0.91 o 
  -3   5   4      237.15      272.50      3.02 o 
  -2   5   4      286.40      302.81      1.45 o 
  -1   5   4        0.41        0.32      1.38 o 
   0   5   4       27.30        7.96      0.22 o 
   1   5   4      202.15      252.78      0.67 o 
   2   5   4      198.57      236.71      3.62 o 
   3   5   4      129.23      123.03      1.09 o 
   4   5   4      594.50      639.40      9.36 o 
   5   5   4       41.39       48.30      1.97 o 
   6   5   4        4.36        1.42      0.47 o 
   7   5   4        0.08        0.41      0.65 o 
   8   5   4       13.67       12.57      0.81 o 
   9   5   4        5.19        5.32      0.94 o 
  -7   6   4        8.54        8.92      1.33 o 
  -6   6   4       25.73       18.25      1.07 o 
  -5   6   4       53.18       50.62      1.27 o 
  -4   6   4        2.74        4.32      0.98 o 
  -3   6   4      157.42      166.45      1.31 o 
  -2   6   4        5.92        5.62      0.66 o 
  -1   6   4        7.46        9.95      0.73 o 
   0   6   4       34.87       33.79      1.23 o 
   1   6   4      279.21      306.65      3.32 o 
   2   6   4     2191.24     2202.43     17.91 o 
   3   6   4       23.06       21.89      0.68 o 
   4   6   4        0.84        0.10      0.93 o 
   5   6   4        1.04        1.35      1.34 o 
   6   6   4       61.97       65.23      1.27 o 
   7   6   4        0.33        0.70      0.77 o 
   8   6   4        4.75        5.85      1.02 o 
   9   6   4        5.38        4.41      1.14 o 
  -6   7   4        0.98        0.90      0.89 o 
  -5   7   4        2.11        0.88      0.60 o 
  -4   7   4        4.70        4.26      0.72 o 
  -3   7   4       22.53       15.72      0.33 o 
  -2   7   4      439.19      460.57      3.70 o 
  -1   7   4        7.60        7.09      0.54 o 
   0   7   4      164.00      164.71      2.70 o 
   1   7   4      235.30      229.38      1.47 o 
   2   7   4      106.18      105.61      1.78 o 
   3   7   4        8.73        4.99      0.92 o 
   4   7   4       59.45       53.02      2.47 o 
   5   7   4        9.26       11.30      0.56 o 
   6   7   4       88.89       83.24      2.16 o 
   7   7   4        7.06        6.82      0.99 o 
   8   7   4        5.73        3.76      0.97 o 
   9   7   4        0.00        0.37      0.72 o 
  -6   8   4       22.76       26.77      1.71 o 
  -5   8   4        0.05        1.27      0.55 o 
  -4   8   4        0.34        1.15      0.39 o 
  -3   8   4        7.19        6.71      0.89 o 
  -2   8   4       96.29       96.07      1.76 o 
  -1   8   4       62.54       60.85      1.55 o 
   0   8   4      154.94      162.39      1.12 o 
   1   8   4       34.12       31.16      0.67 o 
   2   8   4      645.63      626.91      3.24 o 
   3   8   4       27.78       23.11      0.70 o 
   4   8   4       33.85       34.65      1.50 o 
   5   8   4        7.58        7.06      1.37 o 
   6   8   4       23.85       23.23      1.50 o 
   7   8   4        1.96        1.86      0.76 o 
   8   8   4        6.47        7.61      1.09 o 
  -5   9   4       33.31       38.06      1.83 o 
  -4   9   4       69.03       67.56      1.72 o 
  -3   9   4       25.87       25.01      0.91 o 
  -2   9   4       12.49       14.62      0.80 o 
  -1   9   4        2.79        3.19      0.28 o 
   0   9   4       84.11       81.76      1.15 o 
   1   9   4      170.78      185.55      1.78 o 
   2   9   4      257.48      262.38      1.82 o 
   3   9   4      209.92      219.26      3.49 o 
   4   9   4        2.55        2.29      0.59 o 
   5   9   4        7.00        7.05      1.25 o 
   6   9   4        1.00        1.01      0.66 o 
   7   9   4        2.28        1.35      0.66 o 
   8   9   4        7.63        7.08      1.06 o 
  -4  10   4        0.78        0.07      0.59 o 
  -3  10   4       45.79       42.29      1.72 o 
  -2  10   4       47.59       45.46      0.99 o 
  -1  10   4        6.25        4.95      0.53 o 
   0  10   4        0.31        0.74      0.35 o 
   1  10   4        5.22        3.28      0.61 o 
   2  10   4      414.75      402.39      6.85 o 
   3  10   4      364.61      371.30      4.29 o 
   4  10   4       73.59       86.51      3.22 o 
   5  10   4       60.91       65.40      2.45 o 
   6  10   4        1.21        2.34      0.60 o 
   7  10   4        0.05        0.00      0.75 o 
  -3  11   4        8.53        8.60      0.74 o 
  -2  11   4        3.88        2.45      0.88 o 
  -1  11   4        7.13        5.73      0.75 o 
   0  11   4        3.73        3.45      1.06 o 
   1  11   4       11.13       10.50      0.56 o 
   2  11   4        5.43        4.73      0.62 o 
   3  11   4        3.34        3.30      0.82 o 
   4  11   4       36.72       34.10      1.53 o 
   5  11   4       47.87       45.88      3.40 o 
   6  11   4       15.63       17.20      2.76 o 
  -2  12   4        0.98        1.18      0.69 o 
  -1  12   4        6.96        7.01      1.05 o 
   0  12   4        4.96        4.59      0.90 o 
   1  12   4        1.74        1.06      0.60 o 
   2  12   4       29.99       32.09      2.02 o 
   3  12   4        1.13        1.27      1.27 o 
   4  12   4       30.69       33.35      2.76 o 
   5  12   4       92.59       98.35      3.82 o 
   1  13   4        8.27       10.27      0.90 o 
   2  13   4       18.24       18.51      1.27 o 
   3  13   4        0.39        0.21      0.85 o 
  -2 -10   5      207.50      207.36      4.67 o 
  -1 -10   5        2.61        1.70      0.64 o 
   0 -10   5        0.03        0.32      0.32 o 
  -4  -9   5        0.97        1.06      0.85 o 
  -3  -9   5        2.16        2.76      0.85 o 
  -2  -9   5       20.07       20.81      1.27 o 
  -1  -9   5      106.46      113.01      2.76 o 
   0  -9   5        0.47        0.21      0.30 o 
   1  -9   5        4.52        5.10      0.40 o 
   2  -9   5       72.33       69.12      1.83 o 
   3  -9   5        4.39        5.31      0.66 o 
  -5  -8   5        5.88        5.10      0.66 o 
  -4  -8   5       10.04        8.28      1.27 o 
  -3  -8   5       36.17       36.32      1.70 o 
  -2  -8   5      189.59      199.40      4.67 o 
  -1  -8   5      239.32      239.09      3.31 o 
   0  -8   5      119.33      111.66      1.38 o 
   1  -8   5       33.70       33.49      0.92 o 
   2  -8   5        5.29        5.10      0.51 o 
   3  -8   5       23.96       24.43      1.70 o 
   4  -8   5        2.24        2.55      0.85 o 
  -6  -7   5        3.13        2.34      0.75 o 
  -5  -7   5        4.06        3.77      1.27 o 
  -4  -7   5        9.84        9.35      0.60 o 
  -3  -7   5        0.60        0.21      0.35 o 
  -2  -7   5       89.64       93.00      2.02 o 
  -1  -7   5       35.12       38.11      0.74 o 
   0  -7   5        4.59        3.40      0.18 o 
   1  -7   5       35.46       41.26      0.71 o 
   2  -7   5        9.74        9.56      0.75 o 
   3  -7   5       23.61       26.76      1.49 o 
   4  -7   5       91.13      101.32      3.19 o 
   5  -7   5        1.10        2.55      0.85 o 
  -7  -6   5        0.70        0.71      0.82 o 
  -6  -6   5       53.03       52.69      1.87 o 
  -5  -6   5        1.05        0.83      0.82 o 
  -4  -6   5       59.88       61.96      2.02 o 
  -3  -6   5       19.58       16.81      0.45 o 
  -2  -6   5        8.82        9.55      1.17 o 
  -1  -6   5        1.36        0.00      0.19 o 
   1  -6   5      190.10      189.61      1.88 o 
   2  -6   5       65.72       63.19      0.81 o 
   3  -6   5       16.97       17.77      1.05 o 
   4  -6   5       22.85       24.21      1.49 o 
   5  -6   5        1.68        2.12      1.06 o 
   6  -6   5        7.68       11.58      1.28 o 
  -7  -5   5       10.77       13.00      1.38 o 
  -6  -5   5       55.67       52.63      2.23 o 
  -5  -5   5        3.58        2.69      0.64 o 
  -4  -5   5      105.96      106.30      1.40 o 
  -3  -5   5       74.34       80.77      1.07 o 
  -2  -5   5       16.64       14.40      0.61 o 
  -1  -5   5        3.84        3.82      0.27 o 
   1  -5   5       25.57       24.57      0.25 o 
   2  -5   5      717.10      682.57      5.57 o 
   3  -5   5     1506.37     1516.52     14.52 o 
   4  -5   5        0.04        1.17      0.53 o 
   5  -5   5        2.69        1.91      0.76 o 
   6  -5   5        5.92        5.33      1.12 o 
   7  -5   5       23.84       28.55      3.61 o 
  -7  -4   5        3.61        2.55      1.05 o 
  -6  -4   5       49.72       49.26      1.47 o 
  -5  -4   5       11.58        5.13      0.65 o 
  -4  -4   5       21.25       21.82      0.92 o 
  -3  -4   5      198.71      210.40      1.41 o 
  -2  -4   5       49.67       54.25      0.96 o 
  -1  -4   5      236.85      211.42      1.59 o 
   1  -4   5        2.16        5.10      0.64 o 
   2  -4   5       33.70       28.38      0.82 o 
   3  -4   5        4.07        4.05      0.56 o 
   4  -4   5        1.17        0.80      0.36 o 
   5  -4   5      132.98      137.05      2.55 o 
   6  -4   5      101.03      104.14      2.75 o 
   7  -4   5       11.73       12.84      2.02 o 
  -8  -3   5        3.35        3.00      2.34 o 
  -7  -3   5       20.58       22.17      0.93 o 
  -6  -3   5      166.25      164.35      2.93 o 
  -5  -3   5       77.72       82.82      0.92 o 
  -4  -3   5       83.51       85.79      1.83 o 
  -3  -3   5        0.32        0.21      0.23 o 
  -2  -3   5        0.34        0.00      0.21 o 
  -1  -3   5       86.77       99.53      1.32 o 
   0  -3   5       13.18       13.51      1.50 o 
   1  -3   5       66.09       76.90      1.91 o 
   2  -3   5      304.66      350.43      2.42 o 
   3  -3   5       27.79       31.48      1.00 o 
   4  -3   5      414.70      417.06      2.76 o 
   5  -3   5        0.85        0.56      0.41 o 
   6  -3   5       28.09       16.99      2.25 o 
   7  -3   5        6.65        5.89      1.14 o 
   8  -3   5        4.15        4.89      2.34 o 
  -8  -2   5      167.95      151.78      3.18 o 
  -7  -2   5        9.77        8.63      1.10 o 
  -6  -2   5      401.14      391.66      4.86 o 
  -5  -2   5       29.67       34.06      1.84 o 
  -4  -2   5      102.49       98.14      2.46 o 
  -3  -2   5      167.50      159.47      1.74 o 
  -2  -2   5      150.94      159.80      0.90 o 
  -1  -2   5      913.01     1050.81      6.76 o 
   0  -2   5      570.76      609.34      5.86 o 
   1  -2   5      395.47      402.54      2.00 o 
   2  -2   5      299.26      342.16      3.56 o 
   3  -2   5       99.83       86.57      0.68 o 
   4  -2   5      324.92      302.94      3.17 o 
   5  -2   5      367.19      347.33      2.45 o 
   6  -2   5      238.00      235.74      2.99 o 
   7  -2   5        5.46        5.40      0.93 o 
   8  -2   5        0.00        0.12      0.80 o 
  -8  -1   5       44.18       44.09      1.91 o 
  -7  -1   5        7.30        9.82      1.44 o 
  -6  -1   5      727.27      738.31      7.93 o 
  -5  -1   5       49.26       57.13      1.25 o 
  -4  -1   5       65.36       64.63      2.56 o 
  -3  -1   5       22.33       23.82      0.80 o 
  -2  -1   5      599.22      735.73      3.36 o 
  -1  -1   5       90.41       87.24      0.50 o 
   0  -1   5       14.28       19.43      0.96 o 
   1  -1   5     2270.03     2308.62     18.58 o 
   2  -1   5      302.05      409.71      3.67 o 
   3  -1   5        0.07        0.73      0.23 o 
   4  -1   5        2.38        1.49      0.29 o 
   5  -1   5      280.62      261.29      3.18 o 
   6  -1   5       41.68       48.31      1.71 o 
   7  -1   5        0.16        0.00      0.50 o 
   8  -1   5        1.36        1.35      0.84 o 
  -8   0   5        6.05        7.13      0.84 o 
  -7   0   5        6.51        7.93      1.79 o 
  -6   0   5       32.17       32.75      1.42 o 
  -5   0   5     2640.95     2677.89     20.73 o 
  -4   0   5      124.25      131.63      1.32 o 
  -3   0   5      176.27      193.91      1.95 o 
  -2   0   5       67.74       88.99      1.30 o 
  -1   0   5      131.01      151.90      0.61 o 
   0   0   5        1.14        2.35      0.14 o 
   1   0   5       65.14       73.06      1.21 o 
   2   0   5      200.45      197.54      0.94 o 
   3   0   5     2591.79     2889.21     15.77 o 
   4   0   5      784.11      826.12      6.33 o 
   5   0   5        6.68        5.37      0.82 o 
   6   0   5      407.12      410.06      4.76 o 
   7   0   5        4.92        3.82      0.60 o 
   8   0   5        3.80        3.95      1.00 o 
   9   0   5        6.34        9.54      1.06 o 
  -8   1   5        0.76        1.00      0.69 o 
  -7   1   5        1.50        1.56      0.86 o 
  -6   1   5      141.19      132.33      1.61 o 
  -5   1   5       24.03        5.31      0.38 o 
  -4   1   5      178.25      188.33      3.36 o 
  -3   1   5        7.14       12.60      0.57 o 
  -2   1   5       42.68       59.47      1.42 o 
  -1   1   5     1680.50     1774.40     11.19 o 
   0   1   5      760.92      822.94      3.56 o 
   1   1   5        0.34        0.81      0.52 o 
   2   1   5        6.99        4.16      0.36 o 
   3   1   5       76.00       67.13      1.01 o 
   4   1   5       35.72       42.48      0.65 o 
   5   1   5        3.97        3.53      0.32 o 
   6   1   5      249.71      248.35      2.75 o 
   7   1   5       27.41       23.81      0.96 o 
   8   1   5        1.55        1.41      0.60 o 
   9   1   5        0.38        0.63      0.84 o 
  -8   2   5        1.38        3.02      0.81 o 
  -7   2   5        1.10        1.41      0.44 o 
  -6   2   5       15.62       14.12      0.89 o 
  -5   2   5      402.60      383.58      4.30 o 
  -4   2   5        4.04        4.32      0.73 o 
  -3   2   5        6.53        3.54      0.18 o 
  -2   2   5      113.70      139.80      0.53 o 
  -1   2   5      230.65      208.80      0.88 o 
   0   2   5      369.13      357.23      2.21 o 
   1   2   5      585.54      635.63      2.80 o 
   2   2   5      989.76     1053.11      6.99 o 
   3   2   5        0.59        1.22      0.27 o 
   4   2   5       15.33       17.08      0.44 o 
   5   2   5      377.18      382.16      2.83 o 
   6   2   5      130.09      144.94      2.71 o 
   7   2   5        0.21        0.05      0.54 o 
   8   2   5        2.82        2.75      0.66 o 
   9   2   5        3.58        6.68      1.42 o 
  -7   3   5       40.03       38.74      1.53 o 
  -6   3   5        3.36        3.69      0.78 o 
  -5   3   5       16.88       14.37      1.41 o 
  -4   3   5        4.35        3.48      1.22 o 
  -3   3   5        6.57        7.63      0.63 o 
  -2   3   5      187.80      190.13      0.59 o 
  -1   3   5       50.65       58.67      0.66 o 
   0   3   5       89.49      100.65      1.21 o 
   1   3   5      103.44      125.39      2.11 o 
   2   3   5       70.79       87.56      0.52 o 
   3   3   5        4.39        5.46      0.25 o 
   4   3   5        8.75       18.80      1.16 o 
   5   3   5       78.84       76.40      1.39 o 
   6   3   5       15.08       13.43      1.22 o 
   7   3   5       41.37       39.29      3.45 o 
   8   3   5        6.49        6.61      0.89 o 
   9   3   5        5.53        6.55      1.06 o 
  -7   4   5       91.65       87.58      2.13 o 
  -6   4   5       59.62       56.77      2.20 o 
  -5   4   5      159.66      160.86      2.94 o 
  -4   4   5        2.39        3.94      0.60 o 
  -3   4   5        0.04        0.47      0.36 o 
  -2   4   5      221.55      205.44      3.32 o 
  -1   4   5        2.31        0.61      1.15 o 
   0   4   5     1527.49     1688.10      7.01 o 
   1   4   5      219.37      216.38      2.63 o 
   2   4   5      514.52      595.73      2.16 o 
   3   4   5      273.43      286.62      1.84 o 
   4   4   5        0.42        0.38      0.78 o 
   5   4   5       13.42       13.24      0.96 o 
   6   4   5        4.29        1.63      0.64 o 
   7   4   5       39.68       35.23      1.26 o 
   8   4   5      131.76      136.11      3.12 o 
   9   4   5       23.62       21.83      1.55 o 
  -7   5   5        0.52        0.06      0.68 o 
  -6   5   5        0.23        0.11      0.68 o 
  -5   5   5        9.51        9.56      1.16 o 
  -4   5   5       25.05       24.34      1.64 o 
  -3   5   5       36.05       42.75      1.61 o 
  -2   5   5        0.28        2.62      0.46 o 
  -1   5   5       66.57       63.14      3.02 o 
   0   5   5       39.17       58.52      0.96 o 
   1   5   5      552.75      529.43      4.19 o 
   2   5   5     4157.43     4282.10     18.12 o 
   3   5   5      688.82      656.15      4.43 o 
   4   5   5      192.68      241.44      1.60 o 
   5   5   5       15.80       21.85      1.36 o 
   6   5   5        0.12        0.08      0.44 o 
   7   5   5        4.36        3.88      1.14 o 
   8   5   5      184.59      187.01      3.63 o 
   9   5   5      138.30      156.43      3.26 o 
  -6   6   5        6.94        5.31      0.50 o 
  -5   6   5       36.49       33.73      0.88 o 
  -4   6   5       90.54       85.48      1.06 o 
  -3   6   5       66.34       69.15      1.63 o 
  -2   6   5       73.50       85.61      1.56 o 
  -1   6   5       43.85       37.04      2.27 o 
   0   6   5      185.04      185.76      3.35 o 
   1   6   5       32.21       22.42      0.59 o 
   2   6   5     1121.81     1132.60      9.70 o 
   3   6   5       72.53       63.77      0.87 o 
   4   6   5      104.28      119.37      1.13 o 
   5   6   5       13.79       15.17      0.52 o 
   6   6   5       59.47       54.13      1.75 o 
   7   6   5        0.08        0.00      0.65 o 
   8   6   5        7.13        8.14      1.14 o 
   9   6   5        0.15        0.42      0.74 o 
  -6   7   5       26.02       28.11      1.54 o 
  -5   7   5        5.36        5.36      0.77 o 
  -4   7   5        3.72        2.12      0.38 o 
  -3   7   5       33.21       34.09      1.28 o 
  -2   7   5      228.44      231.41      2.31 o 
  -1   7   5       93.36       98.07      1.14 o 
   0   7   5        1.17        1.32      0.80 o 
   1   7   5       55.47       45.89      0.86 o 
   2   7   5      539.72      580.93      2.73 o 
   3   7   5       11.68       14.44      1.03 o 
   4   7   5      444.34      473.00      6.74 o 
   5   7   5       98.84      102.93      1.09 o 
   6   7   5       13.56       15.72      0.75 o 
   7   7   5        0.00        3.65      0.61 o 
   8   7   5        1.22        1.66      0.84 o 
   9   7   5        1.08        2.02      0.77 o 
  -5   8   5       19.74       23.57      1.35 o 
  -4   8   5        0.11        0.04      0.39 o 
  -3   8   5        5.26        4.75      0.85 o 
  -2   8   5      312.45      321.41      3.00 o 
  -1   8   5      166.93      164.65      1.15 o 
   0   8   5       45.12       39.57      1.91 o 
   1   8   5        0.40        0.30      0.38 o 
   2   8   5      333.85      332.98      2.37 o 
   3   8   5       38.05       40.68      1.53 o 
   4   8   5       80.10       77.39      1.37 o 
   5   8   5       70.91       71.36      2.56 o 
   6   8   5       15.12       13.78      1.78 o 
   7   8   5        6.90        6.04      0.77 o 
   8   8   5        2.62        3.89      0.69 o 
  -5   9   5       36.32       32.90      1.88 o 
  -4   9   5        2.48        1.34      0.58 o 
  -3   9   5        0.07        0.25      0.51 o 
  -2   9   5       15.78       19.38      1.08 o 
  -1   9   5      140.62      133.58      1.45 o 
   0   9   5     1553.56     1552.84     14.24 o 
   1   9   5     1026.57     1055.30      6.70 o 
   2   9   5      764.59      762.05      6.35 o 
   3   9   5       62.25       57.83      2.71 o 
   4   9   5        6.57        6.09      0.49 o 
   5   9   5       12.53       10.62      0.40 o 
   6   9   5       48.88       57.97      2.60 o 
   7   9   5        2.01        1.74      0.82 o 
   8   9   5        2.49        1.10      0.65 o 
  -4  10   5       14.40       16.61      1.30 o 
  -3  10   5        4.29        3.70      0.58 o 
  -2  10   5        8.42        8.39      0.53 o 
  -1  10   5       36.91       36.89      1.21 o 
   0  10   5       10.34       11.19      1.06 o 
   1  10   5        0.40        0.04      0.62 o 
   2  10   5      433.65      453.45      3.91 o 
   3  10   5      734.01      715.76      5.47 o 
   4  10   5       16.79       15.76      1.13 o 
   5  10   5       72.52       72.58      2.23 o 
   6  10   5       34.88       24.01      3.19 o 
   7  10   5        0.06        0.21      0.75 o 
  -3  11   5        1.26        0.71      0.61 o 
  -2  11   5        2.08        1.46      0.69 o 
  -1  11   5       96.21       94.31      1.95 o 
   0  11   5       32.45       35.29      1.62 o 
   1  11   5        7.91        6.58      0.49 o 
   2  11   5      202.28      194.10      3.01 o 
   3  11   5        0.94        1.23      0.56 o 
   4  11   5       61.60       65.07      2.04 o 
   5  11   5       27.73       25.76      1.02 o 
   6  11   5        6.56        4.92      0.75 o 
   7  11   5        0.19        0.42      1.06 o 
  -2  12   5        1.39        1.84      0.74 o 
  -1  12   5        2.79        4.04      0.82 o 
   0  12   5        4.98        5.52      0.66 o 
   1  12   5       16.90       14.89      1.65 o 
   2  12   5        8.36        6.40      0.75 o 
   3  12   5       20.99       15.74      1.20 o 
   4  12   5       27.39       24.00      2.12 o 
   5  12   5       78.13       79.87      4.25 o 
   6  12   5       13.02       11.68      1.49 o 
   1  13   5       17.48       20.00      1.12 o 
   2  13   5        7.35       10.62      1.27 o 
   3  13   5        2.43        2.76      1.27 o 
   4  13   5        6.83        8.07      1.70 o 
  -3  -9   6        6.72        6.16      1.06 o 
  -2  -9   6        0.92        1.70      0.64 o 
  -1  -9   6        9.94       10.41      1.06 o 
   0  -9   6        5.13        5.95      0.64 o 
   1  -9   6        7.95        9.63      0.49 o 
   2  -9   6       15.75       18.20      0.69 o 
  -5  -8   6       23.05       23.17      1.42 o 
  -4  -8   6        2.10        1.70      0.85 o 
  -3  -8   6       28.39       28.25      1.49 o 
  -2  -8   6       12.35       15.16      0.97 o 
  -1  -8   6      533.54      528.44      6.01 o 
   0  -8   6       46.37       39.94      0.90 o 
   1  -8   6        2.19        1.81      0.21 o 
   2  -8   6        3.27        5.18      0.51 o 
   3  -8   6        5.11        7.22      0.85 o 
  -6  -7   6        0.01        0.42      0.75 o 
  -5  -7   6       35.32       34.77      1.50 o 
  -4  -7   6       22.79       23.13      1.12 o 
  -3  -7   6       56.32       54.95      1.42 o 
  -2  -7   6        0.24        0.42      0.42 o 
  -1  -7   6      441.79      455.64      4.46 o 
   0  -7   6      105.37       96.87      1.91 o 
   1  -7   6      111.65      107.61      1.00 o 
   2  -7   6       28.22       27.09      0.90 o 
   3  -7   6       19.64       19.75      1.27 o 
   4  -7   6       99.06      106.21      2.97 o 
   5  -7   6        2.37        3.85      1.49 o 
  -6  -6   6       52.28       54.59      1.94 o 
  -5  -6   6       14.69       12.74      1.12 o 
  -4  -6   6        4.54        4.67      0.82 o 
  -3  -6   6       17.43       18.29      0.90 o 
  -2  -6   6       70.24       76.45      1.06 o 
  -1  -6   6      306.67      316.24      3.19 o 
   1  -6   6      562.69      562.37      6.47 o 
   2  -6   6        1.01        1.06      0.50 o 
   3  -6   6        9.95        7.83      0.66 o 
   4  -6   6        1.48        2.34      0.64 o 
   5  -6   6        5.12        3.81      0.96 o 
  -7  -5   6        1.58        2.01      1.27 o 
  -6  -5   6       29.68       29.87      1.57 o 
  -5  -5   6       54.89       50.15      1.57 o 
  -4  -5   6        0.36        0.42      0.45 o 
  -3  -5   6       16.51       18.55      0.50 o 
  -2  -5   6        5.33        6.66      0.61 o 
  -1  -5   6      239.72      242.91      2.50 o 
   2  -5   6      207.88      206.12      2.37 o 
   3  -5   6      957.22      962.84      8.97 o 
   4  -5   6       43.57       46.52      1.35 o 
   5  -5   6       27.16       27.92      1.80 o 
   6  -5   6       37.90       38.03      1.88 o 
  -7  -4   6        0.08        0.19      0.82 o 
  -6  -4   6       90.39       91.55      2.39 o 
  -5  -4   6       61.77       62.19      1.50 o 
  -4  -4   6        3.57        2.39      0.24 o 
  -3  -4   6       53.52       51.15      1.19 o 
  -2  -4   6        0.00        0.12      0.23 o 
  -1  -4   6        1.36        2.56      0.25 o 
   1  -4   6       65.33       76.26      3.82 o 
   2  -4   6      186.78      171.03      1.55 o 
   3  -4   6      149.87      148.67      4.20 o 
   4  -4   6       28.10       24.38      1.44 o 
   5  -4   6        0.07        0.21      0.52 o 
   6  -4   6        0.35        1.70      0.96 o 
   7  -4   6       10.92       12.88      1.81 o 
  -7  -3   6        9.04        7.19      0.82 o 
  -6  -3   6        7.03        8.13      0.81 o 
  -5  -3   6       19.86       22.71      0.87 o 
  -4  -3   6        1.38        1.68      0.52 o 
  -3  -3   6        7.35        8.46      0.45 o 
  -2  -3   6      220.76      220.27      2.52 o 
  -1  -3   6      179.74      172.68      1.42 o 
   0  -3   6      106.65      107.38      1.58 o 
   1  -3   6        0.15        1.61      0.40 o 
   2  -3   6      117.32       87.32      1.35 o 
   3  -3   6       85.66       81.59      0.96 o 
   4  -3   6      149.86      145.42      1.88 o 
   5  -3   6       28.41       23.07      1.43 o 
   6  -3   6        1.59        0.60      0.65 o 
   7  -3   6       16.73       16.60      2.29 o 
  -7  -2   6       62.88       63.87      2.11 o 
  -6  -2   6        2.90        2.50      0.69 o 
  -5  -2   6        0.16        0.47      0.51 o 
  -4  -2   6        2.96        1.86      0.42 o 
  -3  -2   6       81.67       85.34      0.74 o 
  -2  -2   6        0.15        0.38      0.12 o 
  -1  -2   6        0.22        0.27      0.20 o 
   0  -2   6        5.97        5.28      0.19 o 
   1  -2   6      111.42      119.22      1.81 o 
   2  -2   6       41.73       37.94      0.99 o 
   3  -2   6        2.74        3.81      0.51 o 
   4  -2   6       38.93       36.69      0.84 o 
   5  -2   6        0.64        0.51      0.37 o 
   6  -2   6        7.83        7.26      1.12 o 
   7  -2   6       30.41       27.92      1.78 o 
   8  -2   6        2.68        2.37      0.90 o 
  -8  -1   6       72.13       66.33      2.44 o 
  -7  -1   6       52.91       50.33      1.99 o 
  -6  -1   6      268.24      259.09      3.79 o 
  -5  -1   6      511.87      483.84      6.58 o 
  -4  -1   6      149.70      141.23      1.33 o 
  -3  -1   6        1.09        2.49      0.47 o 
  -2  -1   6        0.29        3.19      0.31 o 
  -1  -1   6      907.41      915.32      5.01 o 
   0  -1   6        2.59        0.00      0.34 o 
   1  -1   6     2019.64     2378.34     10.79 o 
   2  -1   6      738.67      888.42      8.42 o 
   3  -1   6       96.89       98.80      1.21 o 
   4  -1   6        2.12        2.15      0.72 o 
   5  -1   6        9.77        8.29      0.72 o 
   6  -1   6      214.95      224.50      2.86 o 
   7  -1   6        1.56        1.10      0.91 o 
   8  -1   6       40.19       42.41      1.97 o 
  -8   0   6       12.11       15.75      1.18 o 
  -7   0   6       73.29       79.08      2.28 o 
  -6   0   6        0.04        1.27      1.10 o 
  -5   0   6       20.61       20.19      1.35 o 
  -4   0   6       18.32       27.64      1.04 o 
  -3   0   6       11.66        9.80      0.35 o 
  -2   0   6      351.89      397.81      1.96 o 
  -1   0   6      100.25      118.16      0.95 o 
   0   0   6       29.56       27.22      1.31 o 
   1   0   6      702.76      724.58      1.92 o 
   2   0   6      493.68      534.03      1.95 o 
   3   0   6      160.43      143.43      1.60 o 
   4   0   6       34.29       40.72      0.60 o 
   5   0   6      204.58      200.88      1.69 o 
   6   0   6       52.72       48.47      1.53 o 
   7   0   6       30.18       29.34      1.32 o 
   8   0   6       94.10       92.15      2.47 o 
  -8   1   6        7.61        8.08      1.05 o 
  -7   1   6        0.12        1.56      0.65 o 
  -6   1   6       14.01       12.13      0.94 o 
  -5   1   6      764.56      772.60      8.02 o 
  -4   1   6       46.26       50.36      0.72 o 
  -3   1   6      178.73      162.91      2.84 o 
  -2   1   6      188.17      210.40      1.25 o 
  -1   1   6      964.87      990.48      5.26 o 
   0   1   6       13.64        8.57      0.47 o 
   1   1   6       30.01       16.37      0.31 o 
   2   1   6      183.38      181.68      2.43 o 
   3   1   6      297.32      294.34      2.47 o 
   4   1   6        4.47        5.30      0.95 o 
   5   1   6        2.14        3.04      0.73 o 
   6   1   6      827.12      816.48      7.63 o 
   7   1   6      123.26      117.52      1.63 o 
   8   1   6       14.18       14.99      2.13 o 
   9   1   6       10.99       13.19      1.37 o 
  -7   2   6        0.97        1.21      0.65 o 
  -6   2   6       58.42       56.63      1.32 o 
  -5   2   6       90.97       86.82      1.55 o 
  -4   2   6      178.36      184.57      3.70 o 
  -3   2   6       36.58       31.43      1.48 o 
  -2   2   6       37.48       32.63      0.50 o 
  -1   2   6     1066.58     1143.28      5.28 o 
   0   2   6      488.25      511.70      3.32 o 
   1   2   6      289.91      294.13      3.70 o 
   2   2   6      109.77      139.50      2.30 o 
   3   2   6      117.44      121.73      1.45 o 
   4   2   6       14.39       13.55      0.44 o 
   5   2   6       30.63       28.66      0.99 o 
   6   2   6       16.33       19.96      1.34 o 
   7   2   6        1.50       14.20      1.64 o 
   8   2   6        0.87        0.98      0.62 o 
   9   2   6        0.05        0.21      0.72 o 
  -7   3   6       79.23       78.09      3.02 o 
  -6   3   6       21.40       20.39      0.99 o 
  -5   3   6      266.85      273.72      2.42 o 
  -4   3   6      412.14      415.74      2.14 o 
  -3   3   6       36.63       37.46      1.60 o 
  -2   3   6        8.81        8.98      0.52 o 
  -1   3   6      223.28      236.28      0.98 o 
   0   3   6       28.09       22.08      0.40 o 
   1   3   6      103.84      120.68      2.13 o 
   2   3   6      110.99      147.68      0.46 o 
   3   3   6      470.96      434.45      2.43 o 
   4   3   6       28.64       22.33      0.53 o 
   5   3   6        3.73        4.12      0.55 o 
   6   3   6      110.67      112.42      2.56 o 
   7   3   6      206.25      216.64      4.22 o 
   8   3   6       26.57       29.46      1.54 o 
   9   3   6        0.34        0.10      0.97 o 
  -7   4   6       18.06       15.11      0.87 o 
  -6   4   6       16.00       14.24      0.68 o 
  -5   4   6       16.60       15.34      0.96 o 
  -4   4   6       25.15       25.43      1.93 o 
  -3   4   6        0.07        0.15      0.82 o 
  -2   4   6       15.71       12.64      0.53 o 
  -1   4   6      308.93      311.56      1.16 o 
   0   4   6     5087.57     5422.03     31.80 o 
   1   4   6      864.54      931.37      7.48 o 
   2   4   6        2.19        0.27      0.91 o 
   3   4   6        4.37        8.09      0.65 o 
   4   4   6       28.86       20.78      0.58 o 
   5   4   6       28.32       33.64      0.81 o 
   6   4   6       54.05       46.13      1.58 o 
   7   4   6      127.22      126.45      1.90 o 
   8   4   6       47.67       53.81      2.37 o 
   9   4   6       15.97       15.57      1.37 o 
  -7   5   6       19.87       21.28      1.07 o 
  -6   5   6       58.56       55.47      1.63 o 
  -5   5   6       23.07       23.88      0.90 o 
  -4   5   6       68.78       68.27      1.95 o 
  -3   5   6       51.64       54.17      0.90 o 
  -2   5   6        0.43        0.74      0.25 o 
  -1   5   6        2.10        4.55      1.00 o 
   0   5   6      210.00      193.03      2.51 o 
   1   5   6       98.04      116.47      0.72 o 
   2   5   6      515.13      673.75      6.72 o 
   3   5   6       22.34       37.29      0.52 o 
   4   5   6        1.33        1.74      0.45 o 
   5   5   6        1.39        3.37      0.81 o 
   6   5   6        0.13        0.19      0.44 o 
   7   5   6       14.69       20.83      2.81 o 
   8   5   6       43.72       44.24      2.54 o 
   9   5   6      306.57      304.41      6.04 o 
  -6   6   6        0.80        0.65      0.66 o 
  -5   6   6       25.82       26.14      1.21 o 
  -4   6   6        0.97        1.87      0.45 o 
  -3   6   6       28.23       30.24      1.44 o 
  -2   6   6        0.49        0.11      0.26 o 
  -1   6   6      179.91      185.65      0.89 o 
   0   6   6      137.26      133.86      2.77 o 
   1   6   6       59.54       65.18      1.08 o 
   2   6   6       56.50       34.11      0.79 o 
   3   6   6       42.11       36.62      1.61 o 
   4   6   6      506.62      506.31      4.62 o 
   5   6   6       17.28        9.77      0.45 o 
   6   6   6        0.16        1.06      0.60 o 
   7   6   6        4.36        5.88      1.09 o 
   8   6   6       49.38       48.11      3.08 o 
   9   6   6      111.26      127.24      3.45 o 
  -6   7   6        0.36        0.47      0.68 o 
  -5   7   6        9.66        8.16      0.91 o 
  -4   7   6        1.03        0.59      0.57 o 
  -3   7   6        7.96        8.12      1.11 o 
  -2   7   6       92.69       84.73      1.38 o 
  -1   7   6      287.38      263.44      3.99 o 
   0   7   6      148.54      129.28      1.86 o 
   1   7   6       15.79       11.79      0.67 o 
   2   7   6       13.51       37.99      1.99 o 
   3   7   6        7.01        9.27      0.81 o 
   4   7   6        0.16        0.30      0.34 o 
   5   7   6        7.11        7.71      1.30 o 
   6   7   6       60.91       59.82      1.58 o 
   7   7   6        0.49        0.42      0.65 o 
   8   7   6       26.31       23.73      1.34 o 
   9   7   6        4.80        5.18      0.89 o 
  -5   8   6        0.13        0.91      0.55 o 
  -4   8   6        5.60        5.36      0.55 o 
  -3   8   6       34.54       32.07      1.42 o 
  -2   8   6      258.27      281.19      2.29 o 
  -1   8   6      230.29      233.45      1.73 o 
   0   8   6       30.43       27.37      1.74 o 
   1   8   6      308.55      309.40      2.38 o 
   2   8   6       12.35       11.25      0.93 o 
   3   8   6        3.33        1.35      0.49 o 
   4   8   6        1.60        1.23      0.48 o 
   5   8   6        0.61        0.66      0.65 o 
   6   8   6       70.13       69.94      2.75 o 
   7   8   6        1.58        1.27      0.61 o 
   8   8   6        0.32        0.07      0.74 o 
  -5   9   6       16.13       12.56      1.10 o 
  -4   9   6       13.45       15.34      0.77 o 
  -3   9   6       25.29       23.76      0.70 o 
  -2   9   6      135.13      138.01      1.47 o 
  -1   9   6        1.31        2.78      0.75 o 
   0   9   6     1079.29     1077.46      7.66 o 
   1   9   6     1351.90     1362.02     12.06 o 
   2   9   6      589.14      575.41      5.00 o 
   3   9   6      180.93      176.73      2.63 o 
   4   9   6        0.03        0.33      0.39 o 
   5   9   6        1.32        1.09      0.56 o 
   6   9   6        2.97        1.70      1.05 o 
   7   9   6       28.23       32.66      1.68 o 
   8   9   6        0.82        0.89      0.77 o 
  -4  10   6        0.01        0.35      0.66 o 
  -3  10   6       39.67       42.79      1.40 o 
  -2  10   6       44.27       49.36      1.29 o 
  -1  10   6       17.04       16.26      0.93 o 
   0  10   6       74.03       73.16      0.91 o 
   1  10   6      309.12      309.64      4.08 o 
   2  10   6      584.71      585.82      5.22 o 
   3  10   6      211.08      211.05      2.66 o 
   4  10   6       14.05       16.11      0.81 o 
   5  10   6        0.36        1.06      0.90 o 
   6  10   6        1.68        3.51      1.91 o 
   7  10   6      113.65      110.97      2.65 o 
  -3  11   6        0.69        2.13      0.80 o 
  -2  11   6       37.21       44.08      1.54 o 
  -1  11   6       15.09       17.36      1.02 o 
   0  11   6       25.61       25.25      1.31 o 
   1  11   6        2.57        3.50      0.56 o 
   2  11   6        0.43        1.32      0.44 o 
   3  11   6      225.56      216.17      2.79 o 
   4  11   6       81.68       83.97      2.30 o 
   5  11   6       23.40       26.44      1.68 o 
   6  11   6       27.15       29.23      2.04 o 
   7  11   6        1.76        2.76      1.27 o 
  -1  12   6       25.02       25.75      1.71 o 
   0  12   6        8.61       10.45      1.50 o 
   1  12   6        9.60        4.60      2.65 o 
   2  12   6       98.69       94.89      1.88 o 
   3  12   6        0.17        1.13      0.67 o 
   4  12   6       14.60       15.72      1.91 o 
   5  12   6        8.53        7.43      1.27 o 
   6  12   6       21.88       21.66      2.97 o 
   1  13   6       23.55       26.89      2.10 o 
   2  13   6       11.24       12.24      0.90 o 
   3  13   6        2.90        2.44      0.75 o 
   4  13   6        1.11        0.00      1.06 o 
  -1  -9   7        0.31        1.70      0.42 o 
  -4  -8   7        8.69       11.44      0.96 o 
  -3  -8   7       22.19       26.34      1.70 o 
  -2  -8   7      103.52       96.02      2.34 o 
  -1  -8   7        0.72        0.96      0.32 o 
   1  -8   7       12.05       13.81      0.85 o 
   2  -8   7       51.75       53.54      1.05 o 
  -5  -7   7        4.15        6.07      0.90 o 
  -4  -7   7        4.26        6.97      1.38 o 
  -3  -7   7       46.90       44.66      1.42 o 
  -2  -7   7       37.81       40.26      1.27 o 
  -1  -7   7       84.71       97.08      2.34 o 
   2  -7   7        3.53        3.19      0.30 o 
   3  -7   7       42.73       39.08      1.49 o 
   4  -7   7        7.63        8.28      0.85 o 
  -6  -6   7       13.18       15.24      3.50 o 
  -5  -6   7       39.23       39.19      2.65 o 
  -4  -6   7       24.43       23.37      1.59 o 
  -3  -6   7        8.23        8.97      1.17 o 
  -2  -6   7       68.80       71.89      2.12 o 
  -1  -6   7       49.62       48.59      0.61 o 
   2  -6   7        0.62        0.53      0.32 o 
   3  -6   7      164.80      156.51      2.78 o 
   4  -6   7       13.77       16.05      2.02 o 
   5  -6   7        1.07        1.56      0.95 o 
  -6  -5   7        2.03        1.26      0.97 o 
  -5  -5   7        3.76        5.74      0.75 o 
  -4  -5   7        7.21        8.31      0.66 o 
  -3  -5   7       92.92       87.87      1.72 o 
  -2  -5   7        4.98        5.12      0.52 o 
  -1  -5   7      724.83      716.32      5.77 o 
   2  -5   7       97.43       92.95      1.14 o 
   3  -5   7        5.28        5.45      0.85 o 
   4  -5   7        5.21        4.49      0.93 o 
   5  -5   7       12.41       11.11      1.41 o 
   6  -5   7       17.77       22.57      2.12 o 
  -6  -4   7        6.96        7.53      1.27 o 
  -5  -4   7       64.10       62.72      1.87 o 
  -4  -4   7       92.03       81.23      1.77 o 
  -3  -4   7        0.06        0.12      0.23 o 
  -2  -4   7        9.50       11.54      1.09 o 
  -1  -4   7      150.67      153.02      2.04 o 
   1  -4   7       24.66       26.97      2.55 o 
   2  -4   7      158.67      161.17      1.51 o 
   3  -4   7      211.93      192.58      3.75 o 
   4  -4   7        2.18        1.62      0.54 o 
   5  -4   7        0.00        0.06      0.66 o 
   6  -4   7       22.30       25.67      1.72 o 
  -7  -3   7        6.98        7.30      1.27 o 
  -6  -3   7        8.75        6.38      1.27 o 
  -5  -3   7       12.58       14.07      2.97 o 
  -4  -3   7      113.62      108.29      1.31 o 
  -3  -3   7       69.90       63.58      0.64 o 
  -2  -3   7       12.43       13.93      0.78 o 
  -1  -3   7       85.71      100.38      0.85 o 
   0  -3   7       34.56       46.10      0.56 o 
   1  -3   7        5.76        3.70      0.24 o 
   2  -3   7      111.62      103.49      1.14 o 
   3  -3   7        5.17        2.41      0.34 o 
   4  -3   7       16.12       13.72      0.93 o 
   5  -3   7        2.68        2.05      0.67 o 
   6  -3   7        0.51        0.26      0.71 o 
   7  -3   7        0.30        0.18      0.81 o 
  -7  -2   7       36.22       35.72      1.48 o 
  -6  -2   7       84.80       89.10      2.40 o 
  -5  -2   7        0.56        1.39      0.31 o 
  -4  -2   7       10.27       12.15      0.32 o 
  -3  -2   7      144.12      154.48      2.01 o 
  -2  -2   7      205.77      205.88      1.61 o 
  -1  -2   7       40.70       50.02      0.71 o 
   0  -2   7      109.29      105.44      0.91 o 
   1  -2   7        3.44        2.55      0.13 o 
   2  -2   7      184.03      184.85      1.72 o 
   3  -2   7       10.44       15.97      0.74 o 
   4  -2   7        3.23        1.08      0.49 o 
   5  -2   7       31.97       35.60      0.75 o 
   6  -2   7       21.65       20.91      1.48 o 
   7  -2   7       50.00       51.72      1.90 o 
   8  -2   7       35.48       38.89      3.25 o 
  -7  -1   7      172.69      168.06      2.95 o 
  -6  -1   7       44.24       45.53      2.99 o 
  -5  -1   7       11.93       12.72      0.77 o 
  -4  -1   7        7.97        8.28      0.89 o 
  -3  -1   7        7.75        4.77      0.66 o 
  -2  -1   7        2.38        1.61      0.22 o 
  -1  -1   7      371.73      446.65      2.48 o 
   0  -1   7       65.87       37.11      0.61 o 
   1  -1   7      369.82      363.62      3.15 o 
   2  -1   7       41.29       27.36      0.90 o 
   3  -1   7      119.10      133.02      2.32 o 
   4  -1   7       16.35       13.17      0.45 o 
   5  -1   7       24.19       24.93      0.91 o 
   6  -1   7      116.99      110.44      1.79 o 
   7  -1   7        3.36        3.44      0.93 o 
   8  -1   7        4.90        4.91      1.06 o 
  -7   0   7      242.84      238.17      3.47 o 
  -6   0   7       10.88       10.96      0.90 o 
  -5   0   7      211.23      209.63      2.10 o 
  -4   0   7       30.57       34.61      1.32 o 
  -3   0   7       61.18       69.83      1.69 o 
  -2   0   7       13.81       12.21      0.59 o 
  -1   0   7        1.52        0.39      0.18 o 
   0   0   7       25.63       26.52      0.51 o 
   1   0   7      801.22      805.98      5.67 o 
   2   0   7      597.84      646.37      2.89 o 
   3   0   7       13.38       25.91      0.56 o 
   4   0   7      144.65      154.26      1.44 o 
   5   0   7        2.67        0.75      0.30 o 
   6   0   7        5.96        4.90      0.67 o 
   7   0   7        0.02        0.33      0.72 o 
   8   0   7      156.24      164.25      3.43 o 
  -7   1   7        1.54        2.52      0.81 o 
  -6   1   7       22.87       20.70      1.08 o 
  -5   1   7       57.73       62.25      1.36 o 
  -4   1   7        8.86        6.24      0.76 o 
  -3   1   7       25.21       31.06      1.37 o 
  -2   1   7      248.12      242.78      2.54 o 
  -1   1   7      125.19      129.29      0.69 o 
   0   1   7       61.30       81.63      0.37 o 
   1   1   7        8.27        9.37      0.65 o 
   2   1   7        3.71        9.05      0.32 o 
   3   1   7      223.44      246.04      2.47 o 
   4   1   7        9.24        7.26      0.49 o 
   5   1   7       39.37       33.46      1.19 o 
   6   1   7      102.18       94.77      1.89 o 
   7   1   7       79.09       76.93      3.16 o 
   8   1   7       53.89       54.49      2.09 o 
  -7   2   7        2.71        0.62      0.58 o 
  -6   2   7       23.40       24.16      1.09 o 
  -5   2   7       30.28       32.05      0.93 o 
  -4   2   7       70.38       64.43      2.08 o 
  -3   2   7      187.42      190.95      1.05 o 
  -2   2   7      279.89      312.67      3.35 o 
  -1   2   7      223.74      274.18      2.04 o 
   0   2   7       54.85       60.40      0.96 o 
   1   2   7        7.18        6.62      0.40 o 
   2   2   7        0.22        0.66      0.57 o 
   3   2   7     1416.88     1525.32     11.80 o 
   4   2   7       91.36       77.74      0.92 o 
   5   2   7      167.98      156.51      2.06 o 
   6   2   7       92.68       96.90      2.02 o 
   7   2   7       76.29       78.46      1.82 o 
   8   2   7        1.35        0.68      0.72 o 
   9   2   7        0.92        0.33      0.84 o 
  -7   3   7        8.16        9.03      0.71 o 
  -6   3   7        2.17        1.93      0.66 o 
  -5   3   7      257.29      238.38      2.24 o 
  -4   3   7      445.35      466.69      2.64 o 
  -3   3   7      110.96      102.96      2.94 o 
  -2   3   7      820.18      904.78      6.81 o 
  -1   3   7       21.89       32.70      0.58 o 
   0   3   7       13.13       19.95      0.44 o 
   1   3   7       52.20       35.45      0.56 o 
   2   3   7       67.68       79.35      2.05 o 
   3   3   7      167.72      184.53      0.97 o 
   4   3   7        2.82        0.97      0.39 o 
   5   3   7       38.03       36.84      1.23 o 
   6   3   7       33.96       32.37      1.32 o 
   7   3   7      141.04      146.94      2.90 o 
   8   3   7        0.27        0.33      0.69 o 
   9   3   7       33.39       38.89      2.34 o 
  -7   4   7       28.61       24.55      1.00 o 
  -6   4   7       19.21       16.59      1.23 o 
  -5   4   7       96.19       91.51      1.65 o 
  -4   4   7       78.13       82.60      2.24 o 
  -3   4   7       36.62       32.73      1.95 o 
  -2   4   7      174.87      198.70      1.47 o 
  -1   4   7      645.00      686.39      4.40 o 
   0   4   7      220.12      237.26      1.90 o 
   1   4   7      593.98      606.58      2.40 o 
   2   4   7       89.33       82.08      2.57 o 
   3   4   7        0.60        0.03      0.62 o 
   4   4   7       17.24       23.66      0.57 o 
   5   4   7       17.11       12.95      1.35 o 
   6   4   7      505.00      509.64      4.41 o 
   7   4   7        0.01        0.21      0.87 o 
   8   4   7        6.71        4.93      0.72 o 
   9   4   7        1.93        2.14      1.59 o 
  -6   5   7        2.11        1.40      0.55 o 
  -5   5   7       13.99       13.21      1.05 o 
  -4   5   7       91.78       96.58      2.22 o 
  -3   5   7       31.80       31.64      1.86 o 
  -2   5   7        5.10        4.69      0.55 o 
  -1   5   7      116.59       99.32      0.90 o 
   0   5   7      401.64      472.73      2.80 o 
   1   5   7        4.69       18.32      1.27 o 
   2   5   7      259.17      288.42      0.90 o 
   3   5   7      188.67      210.31      3.28 o 
   4   5   7        0.07        0.00      0.30 o 
   5   5   7        3.81        2.71      0.51 o 
   6   5   7      182.68      175.29      2.58 o 
   7   5   7      599.55      652.38      8.61 o 
   8   5   7       13.75       16.68      3.19 o 
   9   5   7       92.82       96.68      5.20 o 
  -6   6   7       25.54       21.76      1.01 o 
  -5   6   7       90.30       81.95      1.74 o 
  -4   6   7        5.13        7.01      1.02 o 
  -3   6   7      121.49      120.85      0.90 o 
  -2   6   7      101.19       96.90      2.03 o 
  -1   6   7        0.38        0.16      0.32 o 
   0   6   7       41.49       51.41      1.28 o 
   1   6   7       42.49       56.47      1.23 o 
   2   6   7       23.71       27.05      1.66 o 
   3   6   7       36.03       38.01      1.91 o 
   4   6   7       16.30       20.26      1.07 o 
   5   6   7        0.27        3.31      0.72 o 
   6   6   7       12.36        7.91      1.06 o 
   7   6   7       64.11       66.38      2.40 o 
   8   6   7        3.56        4.35      1.17 o 
   9   6   7      144.50      152.40      3.14 o 
  -6   7   7        0.73        0.82      0.71 o 
  -5   7   7        2.53        1.06      0.58 o 
  -4   7   7       23.48       25.08      1.22 o 
  -3   7   7        0.63        0.87      0.70 o 
  -2   7   7      126.24      132.39      1.21 o 
  -1   7   7       21.41       20.71      0.51 o 
   0   7   7       45.95       43.07      1.31 o 
   1   7   7        0.76        1.69      0.29 o 
   2   7   7        7.79        7.74      1.08 o 
   3   7   7        0.03        0.37      0.97 o 
   4   7   7       27.34       27.37      1.31 o 
   5   7   7        1.62        2.68      0.60 o 
   6   7   7        6.31        5.05      0.80 o 
   7   7   7        0.09        0.06      0.65 o 
   8   7   7        9.63       10.20      2.25 o 
  -5   8   7        0.54        0.72      0.68 o 
  -4   8   7       31.52       28.09      1.26 o 
  -3   8   7        7.05       12.11      0.47 o 
  -2   8   7      356.77      371.72      4.50 o 
  -1   8   7      219.39      220.87      2.63 o 
   0   8   7       60.78       52.46      0.96 o 
   1   8   7        6.71        3.07      0.63 o 
   2   8   7       39.51       38.50      0.81 o 
   3   8   7       82.35       73.98      1.87 o 
   4   8   7      104.04      103.01      2.56 o 
   5   8   7        0.41        2.05      1.27 o 
   6   8   7        2.06        1.17      0.60 o 
   7   8   7       18.31       15.75      1.06 o 
   8   8   7        3.06        3.16      1.06 o 
  -4   9   7        0.45        0.16      0.53 o 
  -3   9   7        1.10        0.88      0.64 o 
  -2   9   7      437.49      466.35      5.15 o 
  -1   9   7      530.36      560.35      4.94 o 
   0   9   7      243.33      253.60      3.59 o 
   1   9   7      110.02      105.77      1.27 o 
   2   9   7       10.35       10.85      0.83 o 
   3   9   7       48.66       46.41      1.66 o 
   4   9   7        5.98        9.82      1.46 o 
   5   9   7       56.97       50.03      1.78 o 
   6   9   7        0.03        0.32      0.90 o 
   7   9   7       33.84       33.88      1.62 o 
   8   9   7        0.31        0.64      0.74 o 
  -4  10   7        0.96        1.06      0.64 o 
  -3  10   7       18.21       19.68      0.84 o 
  -2  10   7       48.80       55.31      1.67 o 
  -1  10   7      134.87      139.18      2.06 o 
   0  10   7       44.18       43.59      1.49 o 
   1  10   7      235.32      215.48      1.84 o 
   2  10   7        2.12        1.47      0.45 o 
   3  10   7      121.90      124.56      1.63 o 
   4  10   7       41.91       43.55      1.80 o 
   5  10   7        2.64        3.19      0.75 o 
   6  10   7       31.97       30.57      2.23 o 
   7  10   7       29.23       37.68      3.19 o 
  -3  11   7        4.97        2.51      0.77 o 
  -2  11   7        9.54       11.05      0.96 o 
  -1  11   7       61.56       57.45      1.51 o 
   0  11   7       70.61       69.23      1.71 o 
   1  11   7       16.08       16.06      1.29 o 
   2  11   7       18.15       20.93      0.74 o 
   3  11   7       59.94       51.45      1.23 o 
   4  11   7       22.94       20.92      1.38 o 
   5  11   7        0.17        1.13      1.27 o 
   6  11   7        2.24        1.81      0.97 o 
   7  11   7        5.31        4.66      1.12 o 
  -1  12   7        3.92        5.64      0.77 o 
   0  12   7        3.54        5.79      0.76 o 
   1  12   7       17.11       16.45      1.46 o 
   2  12   7       13.89        9.78      1.60 o 
   3  12   7      187.88      170.10      2.84 o 
   4  12   7        7.13        4.76      0.90 o 
   5  12   7        1.20        0.34      0.71 o 
   6  12   7        1.99        3.82      1.06 o 
   1  13   7        0.03        0.00      0.90 o 
   2  13   7        5.70        5.43      1.27 o 
   3  13   7       43.84       55.40      2.76 o 
   4  13   7        1.02        1.27      1.27 o 
  -2  -8   8       13.50       16.14      1.27 o 
  -4  -7   8       49.33       56.37      1.72 o 
  -3  -7   8       66.62       68.99      1.57 o 
  -2  -7   8       22.70       17.00      1.91 o 
   2  -7   8       89.19       93.25      2.12 o 
   3  -7   8       19.41       18.28      4.57 o 
  -5  -6   8       22.43       19.28      1.12 o 
  -4  -6   8        7.92        6.29      0.66 o 
  -3  -6   8       38.76       37.30      1.38 o 
  -2  -6   8      127.81      133.67      2.02 o 
  -1  -6   8      357.99      383.08      4.95 o 
   2  -6   8        9.75        8.07      0.45 o 
   3  -6   8       60.05       56.20      5.10 o 
   4  -6   8        0.06        3.12      1.49 o 
  -5  -5   8        0.67        0.85      0.60 o 
  -4  -5   8        2.06        1.49      0.60 o 
  -3  -5   8        2.68        2.89      0.37 o 
  -2  -5   8       40.60       40.51      1.26 o 
  -1  -5   8        4.59        3.40      0.25 o 
   2  -5   8       66.94       69.93      1.21 o 
   3  -5   8      102.36       98.96      2.41 o 
   4  -5   8       45.09       44.25      1.88 o 
   5  -5   8        1.90        1.58      0.96 o 
  -6  -4   8        0.03        0.12      0.82 o 
  -5  -4   8       81.45       82.61      2.63 o 
  -4  -4   8       46.09       42.13      1.57 o 
  -3  -4   8        5.93        5.33      0.61 o 
  -2  -4   8       15.86       17.66      0.37 o 
  -1  -4   8      399.94      403.93      4.35 o 
   0  -4   8        3.22        2.08      1.49 o 
   1  -4   8       39.15       31.17      0.49 o 
   2  -4   8       97.25       89.41      1.24 o 
   3  -4   8        3.98        1.82      0.82 o 
   4  -4   8       90.51       88.76      1.58 o 
   5  -4   8       26.30       23.82      1.01 o 
   6  -4   8        0.25        0.15      0.72 o 
  -6  -3   8        2.60        8.05      3.82 o 
  -5  -3   8        9.19        7.60      0.66 o 
  -4  -3   8       18.63       10.52      0.75 o 
  -3  -3   8       33.92       35.74      0.74 o 
  -2  -3   8        5.99        7.34      0.53 o 
  -1  -3   8        1.33        2.89      0.29 o 
   0  -3   8      871.59      890.18      6.96 o 
   1  -3   8        8.88       10.03      0.41 o 
   2  -3   8       84.11       89.80      1.33 o 
   3  -3   8        8.42       12.94      0.41 o 
   4  -3   8      207.49      195.39      2.86 o 
   5  -3   8       71.00       70.20      1.65 o 
   6  -3   8        7.79        8.02      3.14 o 
   7  -3   8        2.27        2.06      0.95 o 
  -6  -2   8        8.50        7.37      0.75 o 
  -5  -2   8        4.02        4.92      0.60 o 
  -4  -2   8        6.18        7.19      0.49 o 
  -3  -2   8       56.04       60.65      0.76 o 
  -2  -2   8        5.40        6.16      0.32 o 
  -1  -2   8       32.17       33.57      0.57 o 
   0  -2   8      490.71      466.23      2.54 o 
   1  -2   8       21.91       19.25      0.62 o 
   2  -2   8        0.24        0.00      0.34 o 
   3  -2   8        2.25        1.47      0.37 o 
   4  -2   8       82.18       81.88      1.44 o 
   5  -2   8        2.59        3.43      0.84 o 
   6  -2   8        1.76        2.40      0.95 o 
   7  -2   8       20.56       22.07      1.28 o 
  -7  -1   8       73.24       69.15      2.90 o 
  -6  -1   8        4.02        2.55      0.75 o 
  -5  -1   8       36.10       32.76      0.89 o 
  -4  -1   8        4.33        2.69      0.28 o 
  -3  -1   8       95.87      107.00      0.96 o 
  -2  -1   8       18.29       25.21      0.43 o 
  -1  -1   8      771.01      745.44      4.07 o 
   0  -1   8      397.49      382.90      3.43 o 
   1  -1   8        0.76        1.86      0.36 o 
   2  -1   8       80.57       76.85      1.11 o 
   3  -1   8       64.45       55.65      0.84 o 
   4  -1   8        5.47        2.06      0.33 o 
   5  -1   8       14.96       13.39      0.69 o 
   6  -1   8      119.44      108.80      2.68 o 
   7  -1   8       12.79        8.76      0.95 o 
   8  -1   8       19.43       21.33      1.62 o 
  -7   0   8       74.90       83.94      3.14 o 
  -6   0   8        2.83        1.98      0.61 o 
  -5   0   8        4.15        2.52      0.56 o 
  -4   0   8       27.77       25.51      0.84 o 
  -3   0   8       10.98        9.80      0.63 o 
  -2   0   8       17.10       19.87      0.60 o 
  -1   0   8      105.91      112.43      0.77 o 
   0   0   8       39.66       43.17      0.59 o 
   1   0   8        5.47        6.56      0.28 o 
   2   0   8      160.04      180.54      1.23 o 
   3   0   8        2.73        3.69      0.42 o 
   4   0   8       68.09       76.55      1.01 o 
   5   0   8       10.05        6.91      0.40 o 
   6   0   8      260.53      256.74      3.09 o 
   7   0   8      129.82      125.81      2.68 o 
   8   0   8        3.81        5.00      1.08 o 
  -7   1   8       19.96       20.62      1.43 o 
  -6   1   8       10.90        7.50      0.75 o 
  -5   1   8       91.84       90.73      1.64 o 
  -4   1   8      147.16      147.47      1.83 o 
  -3   1   8       38.63       35.13      0.63 o 
  -2   1   8       18.66       22.97      0.51 o 
  -1   1   8       53.71       52.68      0.53 o 
   0   1   8      341.11      381.38      2.03 o 
   1   1   8      569.55      602.72      3.43 o 
   2   1   8       31.78       26.16      0.38 o 
   3   1   8       10.09        8.54      0.49 o 
   4   1   8       10.41       11.38      0.46 o 
   5   1   8      139.89      142.07      1.62 o 
   6   1   8        0.88        0.00      0.39 o 
   7   1   8       23.27       24.62      2.90 o 
   8   1   8       48.96       51.32      1.97 o 
  -7   2   8        0.39        1.46      0.76 o 
  -6   2   8        1.87        5.67      0.49 o 
  -5   2   8        0.56        0.85      0.35 o 
  -4   2   8       70.29       64.01      1.53 o 
  -3   2   8       53.29       49.74      1.59 o 
  -2   2   8      131.38      149.59      0.98 o 
  -1   2   8        0.46        2.38      0.32 o 
   0   2   8       79.54       73.74      1.26 o 
   1   2   8       42.11       37.76      0.49 o 
   2   2   8       18.02       20.13      0.96 o 
   3   2   8      141.42      147.26      2.29 o 
   4   2   8        2.84        1.11      0.33 o 
   5   2   8       44.45       49.93      1.04 o 
   6   2   8       24.71       26.36      1.07 o 
   7   2   8      116.26      115.08      2.31 o 
   8   2   8        2.14        0.85      0.80 o 
  -7   3   8        0.53        0.15      0.65 o 
  -6   3   8       58.56       54.51      1.75 o 
  -5   3   8        0.75        0.69      0.46 o 
  -4   3   8      523.72      542.90      3.92 o 
  -3   3   8       48.84       19.54      0.91 o 
  -2   3   8      129.62      135.40      2.56 o 
  -1   3   8      185.24      189.28      1.23 o 
   0   3   8      164.98      167.49      1.42 o 
   1   3   8       10.48        9.30      0.62 o 
   2   3   8       48.21       56.11      1.41 o 
   3   3   8      396.84      435.87      2.73 o 
   4   3   8       54.83       53.71      0.89 o 
   5   3   8      165.24      170.75      2.30 o 
   6   3   8        0.40        1.06      0.45 o 
   7   3   8       75.13       78.48      2.04 o 
   8   3   8       15.83       13.62      1.53 o 
   9   3   8       11.47       10.63      1.70 o 
  -6   4   8       26.60       28.84      1.22 o 
  -5   4   8      124.14      121.08      1.72 o 
  -4   4   8       40.75       46.82      1.53 o 
  -3   4   8       14.28       22.32      0.55 o 
  -2   4   8     1315.75     1386.74     12.94 o 
  -1   4   8      356.05      361.48      2.31 o 
   0   4   8      278.76      345.10      2.34 o 
   1   4   8       14.19       11.43      0.75 o 
   2   4   8        3.91        2.62      0.82 o 
   3   4   8       20.25       14.23      0.74 o 
   4   4   8      223.76      234.18      2.05 o 
   5   4   8      669.31      670.51      5.57 o 
   6   4   8       19.47       21.72      1.36 o 
   7   4   8      611.57      619.80      6.79 o 
   8   4   8        6.24        7.11      1.33 o 
   9   4   8       18.85       18.55      1.57 o 
  -6   5   8        0.12        0.23      0.52 o 
  -5   5   8       72.52       71.49      1.55 o 
  -4   5   8      311.67      335.18      4.01 o 
  -3   5   8       13.04        9.30      1.38 o 
  -2   5   8        0.04        0.00      0.81 o 
  -1   5   8       56.09       53.15      1.05 o 
   0   5   8        1.44        1.09      0.22 o 
   1   5   8      268.89      281.01      2.90 o 
   2   5   8       33.44       37.23      1.46 o 
   3   5   8      144.14      160.97      2.86 o 
   4   5   8       40.13       37.18      0.96 o 
   5   5   8       72.90       76.31      1.35 o 
   6   5   8      240.73      246.85      3.85 o 
   7   5   8      602.83      625.74      6.52 o 
   8   5   8      128.53      136.50      6.03 o 
   9   5   8        9.04       10.63      1.70 o 
  -6   6   8       20.66       19.00      1.01 o 
  -5   6   8       41.61       43.29      1.38 o 
  -4   6   8      452.62      455.35      3.72 o 
  -3   6   8       20.03       23.85      1.15 o 
  -2   6   8        9.13        8.99      1.17 o 
  -1   6   8      176.30      190.19      1.88 o 
   0   6   8      281.62      304.23      2.39 o 
   1   6   8        4.67        3.98      0.51 o 
   2   6   8       88.55       98.63      2.32 o 
   3   6   8       96.59      114.93      0.79 o 
   4   6   8      142.26      136.72      1.56 o 
   5   6   8        1.60        0.78      0.37 o 
   6   6   8       22.15       20.51      1.19 o 
   7   6   8        3.00        1.76      1.06 o 
   8   6   8       41.26       39.36      3.77 o 
  -5   7   8       34.71       29.64      1.07 o 
  -4   7   8        1.16        1.27      0.49 o 
  -3   7   8        7.83       11.18      1.31 o 
  -2   7   8       68.26       65.39      2.03 o 
  -1   7   8       48.39       45.46      0.89 o 
   0   7   8      287.13      293.61      3.63 o 
   1   7   8       23.68       25.61      0.70 o 
   2   7   8       27.56       32.05      1.49 o 
   3   7   8       16.33       20.66      0.76 o 
   4   7   8        2.59        2.32      1.05 o 
   5   7   8        8.08        7.55      0.77 o 
   6   7   8       16.55       13.73      0.84 o 
   7   7   8       12.89       12.66      1.23 o 
   8   7   8        3.80        4.67      1.50 o 
  -5   8   8        2.38        1.64      0.77 o 
  -4   8   8      573.99      614.10      5.63 o 
  -3   8   8      147.91      152.43      1.57 o 
  -2   8   8       20.30       22.63      1.92 o 
  -1   8   8       30.52       32.27      1.11 o 
   0   8   8       14.93       16.12      1.02 o 
   1   8   8       42.47       40.57      1.68 o 
   2   8   8       76.62       76.15      2.15 o 
   3   8   8        0.52        0.42      1.14 o 
   4   8   8       18.10       13.44      1.50 o 
   5   8   8        4.72        4.05      0.56 o 
   6   8   8       11.27       12.03      1.17 o 
   7   8   8        1.18        0.44      0.65 o 
   8   8   8       11.10       10.48      1.37 o 
  -4   9   8       40.19       45.41      1.48 o 
  -3   9   8       31.16       33.17      1.43 o 
  -2   9   8      556.56      584.15      3.95 o 
  -1   9   8     1014.68     1042.57      8.81 o 
   0   9   8        0.74        0.72      0.47 o 
   1   9   8       22.77       22.66      1.11 o 
   2   9   8       23.28       19.28      0.80 o 
   3   9   8       78.69       78.16      2.43 o 
   4   9   8        0.04        0.08      0.80 o 
   5   9   8      228.33      219.72      3.12 o 
   6   9   8       52.12       52.65      1.94 o 
   7   9   8        0.49        0.49      0.69 o 
   8   9   8        7.13        6.66      1.14 o 
  -3  10   8        3.16        0.63      0.58 o 
  -2  10   8       13.28       13.57      1.25 o 
  -1  10   8        0.44        0.29      0.53 o 
   0  10   8       51.89       59.27      1.24 o 
   1  10   8       40.44       41.32      1.48 o 
   2  10   8       19.81       16.19      0.71 o 
   3  10   8        8.21        6.56      0.55 o 
   4  10   8       17.41       16.26      1.56 o 
   5  10   8       58.47       56.83      1.84 o 
   6  10   8       26.94       22.67      1.33 o 
   7  10   8       34.15       30.51      1.63 o 
  -2  11   8        4.03        5.91      1.21 o 
  -1  11   8       15.83       17.81      1.21 o 
   0  11   8       76.15       84.91      3.97 o 
   1  11   8      116.05      116.04      1.67 o 
   2  11   8        3.76        4.88      0.66 o 
   3  11   8       13.54       13.42      1.20 o 
   4  11   8        4.86        4.02      1.03 o 
   5  11   8       11.53       11.10      2.55 o 
   6  11   8        1.55        0.83      0.82 o 
  -1  12   8        3.78        2.80      0.92 o 
   0  12   8        1.63        0.93      0.72 o 
   1  12   8       23.06       26.96      1.62 o 
   2  12   8        1.76        1.06      0.56 o 
   3  12   8       88.95       85.26      2.09 o 
   4  12   8       23.39       23.84      1.84 o 
   5  12   8        3.05        3.43      0.97 o 
   1  13   8        0.00        1.70      0.82 o 
   2  13   8       41.59       52.00      2.63 o 
   3  13   8       19.04       30.93      1.95 o 
  -2  -7   9        8.94        8.14      0.48 o 
   1  -7   9        1.00        1.91      1.70 o 
   2  -7   9       10.03       10.41      2.34 o 
  -4  -6   9        7.13        6.31      0.75 o 
  -3  -6   9       69.81       71.49      1.78 o 
  -2  -6   9       41.18       43.50      1.17 o 
  -1  -6   9      223.95      223.10      4.06 o 
   0  -6   9       84.55      103.87      4.46 o 
   1  -6   9       63.13       60.54      3.61 o 
   2  -6   9        1.24        1.42      0.30 o 
   3  -6   9        0.60        2.07      0.60 o 
  -5  -5   9        2.59        2.43      0.82 o 
  -4  -5   9        2.60        2.23      0.60 o 
  -3  -5   9       80.54       79.79      1.87 o 
  -2  -5   9       24.30       25.18      0.75 o 
  -1  -5   9      155.84      149.16      3.10 o 
   0  -5   9       11.26        9.98      1.49 o 
   1  -5   9       26.48       35.26      2.97 o 
   2  -5   9        2.71        2.31      0.31 o 
   3  -5   9       18.89       17.09      0.98 o 
   4  -5   9        3.02        4.15      1.59 o 
   5  -5   9        1.07        2.39      1.70 o 
  -5  -4   9        7.77        9.13      0.82 o 
  -4  -4   9       17.34       17.87      1.27 o 
  -3  -4   9        2.51        1.37      0.51 o 
  -2  -4   9        1.73        1.47      0.46 o 
  -1  -4   9       23.44       20.21      0.74 o 
   0  -4   9      845.84      885.70      7.80 o 
   1  -4   9        2.65        2.21      0.28 o 
   2  -4   9       42.47       42.45      0.77 o 
   3  -4   9       10.29        7.99      0.55 o 
   4  -4   9       97.85       94.02      2.02 o 
   5  -4   9        2.38        3.61      0.90 o 
  -6  -3   9        0.00        0.85      0.97 o 
  -5  -3   9        0.02        0.00      0.66 o 
  -4  -3   9      184.03      174.25      2.99 o 
  -3  -3   9        1.66        3.19      0.66 o 
  -2  -3   9        0.51        0.65      0.39 o 
  -1  -3   9        7.45        4.76      0.69 o 
   0  -3   9       39.04       48.97      0.93 o 
   1  -3   9       81.14       84.68      1.13 o 
   2  -3   9        7.71        8.02      0.42 o 
   3  -3   9       10.25       10.25      0.90 o 
   4  -3   9       55.20       50.13      1.42 o 
   5  -3   9       19.19       16.84      1.34 o 
   6  -3   9       12.17        9.76      1.18 o 
  -6  -2   9        7.29        9.13      0.82 o 
  -5  -2   9       56.19       54.52      2.39 o 
  -4  -2   9        0.11        0.32      0.60 o 
  -3  -2   9      166.36      166.19      1.93 o 
  -2  -2   9        9.43       12.61      0.60 o 
  -1  -2   9        4.88        7.49      0.68 o 
   0  -2   9      720.52      681.51      3.65 o 
   1  -2   9      371.64      375.29      2.20 o 
   2  -2   9        0.03        0.76      0.30 o 
   3  -2   9        6.19        7.96      0.73 o 
   4  -2   9        1.21        1.11      0.42 o 
   5  -2   9       45.14       43.28      1.79 o 
   6  -2   9       11.10       11.84      1.28 o 
   7  -2   9        5.05        5.61      2.02 o 
  -6  -1   9       11.61       12.22      1.87 o 
  -5  -1   9        0.06        0.74      0.97 o 
  -4  -1   9        5.51        4.36      0.58 o 
  -3  -1   9        0.72        0.17      0.15 o 
  -2  -1   9        7.36        6.89      0.39 o 
  -1  -1   9      372.75      376.02      3.90 o 
   0  -1   9        9.47        7.17      0.69 o 
   1  -1   9        0.39        0.60      0.49 o 
   2  -1   9       99.01      104.54      1.05 o 
   3  -1   9        3.34        3.78      0.29 o 
   4  -1   9       14.77       14.00      1.10 o 
   5  -1   9      219.38      198.96      3.11 o 
   6  -1   9        1.79        2.45      1.18 o 
   7  -1   9       10.84       10.60      1.26 o 
  -6   0   9        8.32       10.39      3.82 o 
  -5   0   9       16.92       17.28      1.46 o 
  -4   0   9        1.48        1.17      0.18 o 
  -3   0   9       56.57       49.71      0.74 o 
  -2   0   9      263.90      252.98      1.96 o 
  -1   0   9       31.76       34.27      0.33 o 
   0   0   9        0.04        1.79      0.22 o 
   1   0   9      249.84      279.32      3.09 o 
   2   0   9       54.43       63.72      0.61 o 
   3   0   9        1.31        1.87      0.28 o 
   4   0   9        6.57        4.56      0.47 o 
   5   0   9        8.04        7.61      0.41 o 
   6   0   9      180.11      162.78      2.96 o 
   7   0   9      101.50       94.12      2.62 o 
   8   0   9        1.46        1.78      0.90 o 
  -6   1   9        4.49        3.51      0.68 o 
  -5   1   9        3.76        4.62      1.02 o 
  -4   1   9       53.80       53.43      1.61 o 
  -3   1   9        1.04        0.59      0.19 o 
  -2   1   9        0.70        0.60      0.24 o 
  -1   1   9       52.42       44.27      0.71 o 
   0   1   9      113.05      119.09      0.94 o 
   1   1   9        1.58        2.51      0.45 o 
   2   1   9       14.30       16.68      0.63 o 
   3   1   9       28.23       29.77      0.78 o 
   4   1   9        8.86        6.09      0.56 o 
   5   1   9        1.02        0.86      0.36 o 
   6   1   9       19.61       19.58      1.10 o 
   7   1   9       14.58       15.55      1.34 o 
   8   1   9       18.80       24.57      1.40 o 
  -6   2   9        2.05        0.78      0.86 o 
  -5   2   9       25.66       22.48      1.09 o 
  -4   2   9        4.46        4.68      0.35 o 
  -3   2   9        0.11        0.20      0.23 o 
  -2   2   9        4.98        2.36      0.37 o 
  -1   2   9       32.60       34.70      0.50 o 
   0   2   9        0.03        0.05      0.26 o 
   1   2   9       74.30       66.61      1.03 o 
   2   2   9       40.59       34.53      0.92 o 
   3   2   9      552.44      570.46      4.29 o 
   4   2   9       41.98       38.27      0.79 o 
   5   2   9       32.10       26.03      2.02 o 
   6   2   9        0.19        0.00      0.31 o 
   7   2   9        0.18        0.40      0.66 o 
   8   2   9        1.08        0.19      0.77 o 
  -6   3   9        4.65        4.06      0.97 o 
  -5   3   9       44.48       44.99      1.47 o 
  -4   3   9       61.17       68.96      1.26 o 
  -3   3   9       37.38       37.24      0.55 o 
  -2   3   9      123.92      108.04      1.71 o 
  -1   3   9        1.53        2.59      0.33 o 
   0   3   9       34.39       37.44      0.68 o 
   1   3   9       45.97       45.40      0.90 o 
   2   3   9       40.89       50.51      0.86 o 
   3   3   9        0.96        1.55      0.34 o 
   4   3   9        1.68        4.39      0.76 o 
   5   3   9        4.22        2.97      0.70 o 
   6   3   9       10.86        9.19      0.84 o 
   7   3   9       54.24       63.42      2.39 o 
   8   3   9        0.00        0.23      0.97 o 
  -6   4   9        3.01        3.28      0.89 o 
  -5   4   9        1.05        0.72      0.57 o 
  -4   4   9       88.86       81.96      1.48 o 
  -3   4   9       38.97       41.70      1.44 o 
  -2   4   9      301.23      310.07      2.10 o 
  -1   4   9      314.83      304.98      2.58 o 
   0   4   9      339.50      337.08      2.67 o 
   1   4   9        4.31        3.12      0.27 o 
   2   4   9       25.48       18.25      0.66 o 
   3   4   9      342.44      367.66      3.18 o 
   4   4   9      290.69      274.93      2.38 o 
   5   4   9      851.04      835.01      7.09 o 
   6   4   9      296.72      301.40      3.58 o 
   7   4   9       95.63       98.06      3.69 o 
   8   4   9       37.02       44.81      4.14 o 
  -6   5   9        3.80        1.74      0.62 o 
  -5   5   9       10.71       13.15      0.98 o 
  -4   5   9       37.08       36.55      1.15 o 
  -3   5   9       12.53        9.04      1.05 o 
  -2   5   9       27.81       23.22      1.29 o 
  -1   5   9       29.62       32.73      0.86 o 
   0   5   9      371.27      387.47      2.72 o 
   1   5   9        0.19        0.77      0.28 o 
   2   5   9       35.22       43.61      1.37 o 
   3   5   9       52.11       52.10      1.24 o 
   4   5   9      476.48      475.07      3.79 o 
   5   5   9      831.15      849.66      7.27 o 
   6   5   9      155.45      156.74      2.56 o 
   7   5   9      516.86      544.75      7.00 o 
   8   5   9        0.68        0.64      1.05 o 
  -5   6   9       74.89       80.78      1.48 o 
  -4   6   9      188.73      189.34      2.31 o 
  -3   6   9      101.36      114.72      1.51 o 
  -2   6   9       67.90       67.61      2.09 o 
  -1   6   9       11.06       10.17      0.81 o 
   0   6   9       26.98       21.71      0.79 o 
   1   6   9        5.26        3.59      0.39 o 
   2   6   9       95.79       87.46      1.45 o 
   3   6   9      118.72      133.05      1.35 o 
   4   6   9        0.18        0.42      0.36 o 
   5   6   9       16.24       11.52      1.73 o 
   6   6   9        6.30        6.89      1.68 o 
   7   6   9       49.48       52.80      2.14 o 
   8   6   9       36.29       40.67      2.18 o 
  -5   7   9        5.13        4.33      0.75 o 
  -4   7   9      242.44      240.94      2.88 o 
  -3   7   9       17.00       19.20      0.99 o 
  -2   7   9        4.75        6.15      1.07 o 
  -1   7   9       28.27       26.95      0.62 o 
   0   7   9        0.04        0.42      0.36 o 
   1   7   9      132.50      148.35      2.04 o 
   2   7   9        6.12        6.46      1.26 o 
   3   7   9        9.25       10.21      1.37 o 
   4   7   9        9.48        8.57      1.32 o 
   5   7   9        2.03        1.09      0.52 o 
   6   7   9        2.58        0.64      0.59 o 
   7   7   9      233.72      256.15      5.08 o 
   8   7   9       16.34       13.97      1.36 o 
  -4   8   9      245.25      270.92      3.17 o 
  -3   8   9      960.87     1024.34      9.28 o 
  -2   8   9       90.17       94.75      1.27 o 
  -1   8   9       58.73       69.22      1.59 o 
   0   8   9       11.04        9.03      0.51 o 
   1   8   9      151.74      160.97      2.18 o 
   2   8   9       19.16       22.76      1.32 o 
   3   8   9        2.47        0.75      0.81 o 
   4   8   9       23.31       26.24      1.65 o 
   5   8   9        6.00        4.98      0.74 o 
   6   8   9       10.54        8.92      0.80 o 
   7   8   9        0.03        0.00      0.69 o 
   8   8   9        4.89        7.22      0.93 o 
  -4   9   9      187.26      188.48      2.94 o 
  -3   9   9       45.37       51.85      1.67 o 
  -2   9   9      126.30      129.13      2.62 o 
  -1   9   9      309.05      315.10      2.71 o 
   0   9   9       26.44       24.65      1.25 o 
   1   9   9        9.11       10.05      0.55 o 
   2   9   9       14.43       11.12      1.05 o 
   3   9   9       92.17       78.82      1.99 o 
   4   9   9        3.91        2.31      1.15 o 
   5   9   9       19.25       18.79      1.37 o 
   6   9   9       21.55       17.36      4.35 o 
   7   9   9        7.73        6.74      1.07 o 
  -3  10   9        9.84       10.55      1.00 o 
  -2  10   9       31.47       37.19      1.10 o 
  -1  10   9        0.03        0.05      0.60 o 
   0  10   9      112.77      113.12      1.98 o 
   1  10   9       30.04       26.00      1.47 o 
   2  10   9        7.99        4.88      0.68 o 
   3  10   9        0.45        0.31      0.60 o 
   4  10   9        3.22        4.29      1.21 o 
   5  10   9       63.08       59.73      1.99 o 
   6  10   9       86.77       77.68      2.60 o 
   7  10   9        1.04        0.38      0.72 o 
  -2  11   9        6.37        1.62      0.65 o 
  -1  11   9        3.86        2.58      0.79 o 
   0  11   9       20.58       17.18      0.92 o 
   1  11   9       33.21       36.57      1.40 o 
   2  11   9       34.05       31.20      1.18 o 
   3  11   9        0.16        0.00      0.60 o 
   4  11   9        9.10        5.95      0.56 o 
   5  11   9        4.23        3.16      0.87 o 
   6  11   9        0.45        0.73      0.82 o 
  -1  12   9        0.98        3.57      1.21 o 
   0  12   9        1.71        1.14      0.65 o 
   1  12   9       10.13       14.39      1.46 o 
   2  12   9       19.41       15.63      1.23 o 
   3  12   9        8.36        6.32      1.24 o 
   4  12   9        4.53        2.97      1.12 o 
   5  12   9        1.39        2.80      0.66 o 
  -2  -6  10        8.97        8.55      0.66 o 
  -1  -6  10       53.80       56.08      1.65 o 
   0  -6  10        0.18        0.64      1.27 o 
   1  -6  10        0.01        0.64      1.49 o 
   2  -6  10        0.00        0.21      1.49 o 
  -3  -5  10       74.38       79.44      1.94 o 
  -2  -5  10      141.39      137.45      2.85 o 
  -1  -5  10       94.57       96.51      1.58 o 
   0  -5  10       85.25       80.60      1.68 o 
   1  -5  10       14.02       18.27      2.12 o 
   2  -5  10        0.31        0.41      0.17 o 
   3  -5  10        5.49        5.15      0.60 o 
   4  -5  10        7.50        8.93      1.06 o 
  -4  -4  10        9.26        8.66      0.82 o 
  -3  -4  10        4.39        3.79      0.66 o 
  -2  -4  10        0.02        0.70      0.47 o 
  -1  -4  10        5.82        5.44      0.62 o 
   0  -4  10        0.00        1.68      0.24 o 
   1  -4  10        0.32        0.24      0.23 o 
   2  -4  10        1.73        3.26      0.31 o 
   3  -4  10       39.88       37.91      1.10 o 
   4  -4  10       10.53        8.75      0.87 o 
   5  -4  10        3.48        5.48      0.89 o 
  -5  -3  10        0.06        0.32      0.75 o 
  -4  -3  10        3.90        2.34      0.96 o 
  -3  -3  10       35.92       33.44      1.42 o 
  -2  -3  10        6.38        5.78      1.31 o 
  -1  -3  10       10.15       10.86      0.50 o 
   0  -3  10        0.49        0.68      0.27 o 
   1  -3  10      147.46      150.33      1.45 o 
   2  -3  10      187.89      168.98      1.68 o 
   3  -3  10       69.82       64.03      1.13 o 
   4  -3  10       50.17       43.39      1.40 o 
   5  -3  10        6.73        5.11      0.87 o 
   6  -3  10        1.23        0.42      0.69 o 
  -5  -2  10       29.29       25.30      1.20 o 
  -4  -2  10        6.59        5.43      0.90 o 
  -3  -2  10       79.15       76.98      2.23 o 
  -2  -2  10        0.74        0.46      0.31 o 
  -1  -2  10       14.92       13.65      0.77 o 
   0  -2  10      425.96      425.08      2.68 o 
   1  -2  10      241.37      257.52      1.86 o 
   2  -2  10        1.24        0.94      0.21 o 
   3  -2  10       63.18       55.99      1.14 o 
   4  -2  10       21.60       21.99      1.32 o 
   5  -2  10        3.09        3.26      0.71 o 
   6  -2  10       16.30       14.73      1.67 o 
  -5  -1  10        5.83        2.97      0.60 o 
  -4  -1  10       82.77       83.23      2.54 o 
  -3  -1  10      247.66      227.59      2.43 o 
  -2  -1  10       56.60       68.25      0.98 o 
  -1  -1  10       11.79       13.93      0.73 o 
   0  -1  10      133.18      128.53      1.75 o 
   1  -1  10      131.25      123.11      1.66 o 
   2  -1  10       29.26       25.36      0.64 o 
   3  -1  10        9.35        9.92      0.42 o 
   4  -1  10      412.45      349.64      3.52 o 
   5  -1  10        1.55        0.89      0.66 o 
   6  -1  10       39.79       39.89      1.61 o 
   7  -1  10        2.57        2.74      0.95 o 
  -6   0  10        7.96       10.55      1.57 o 
  -5   0  10        3.17        7.30      2.02 o 
  -4   0  10        1.75        3.14      0.85 o 
  -3   0  10       99.09       80.82      0.97 o 
  -2   0  10       40.36       39.39      0.69 o 
  -1   0  10        2.74        4.59      0.49 o 
   0   0  10       94.29       86.08      1.52 o 
   1   0  10      235.92      242.20      2.73 o 
   2   0  10       29.33       24.28      0.80 o 
   3   0  10       27.03       29.13      0.72 o 
   4   0  10        5.28        5.00      0.47 o 
   5   0  10      298.47      284.74      3.28 o 
   6   0  10        7.93       11.11      0.97 o 
   7   0  10        3.24        2.08      0.91 o 
  -6   1  10        1.24        0.21      0.90 o 
  -5   1  10       22.56       21.50      2.34 o 
  -4   1  10        4.39        3.74      0.84 o 
  -3   1  10        9.39        8.59      0.50 o 
  -2   1  10       27.19       29.97      0.66 o 
  -1   1  10       48.87       53.42      0.84 o 
   0   1  10      277.82      281.62      1.67 o 
   1   1  10       99.76       91.00      0.56 o 
   2   1  10       53.86       54.73      1.03 o 
   3   1  10       11.68       13.50      0.54 o 
   4   1  10        3.95        3.01      0.32 o 
   5   1  10       81.95       76.84      1.53 o 
   6   1  10        1.12        1.13      0.80 o 
   7   1  10        8.64        8.29      0.97 o 
  -6   2  10        5.25        8.07      0.90 o 
  -5   2  10        1.45        1.11      0.97 o 
  -4   2  10      104.37       99.88      1.10 o 
  -3   2  10       79.92       75.30      1.22 o 
  -2   2  10        0.28        0.70      0.27 o 
  -1   2  10        0.40        0.24      0.25 o 
   0   2  10       18.38       14.21      0.70 o 
   1   2  10       87.38       81.77      1.43 o 
   2   2  10        1.71        3.00      0.61 o 
   3   2  10      201.71      207.74      1.56 o 
   4   2  10       10.42       10.19      0.56 o 
   5   2  10       28.24       31.40      0.89 o 
   6   2  10        0.21        0.00      0.59 o 
   7   2  10        8.42        8.77      1.06 o 
   8   2  10        0.06        0.71      0.77 o 
  -6   3  10        7.47        5.84      1.73 o 
  -5   3  10       18.72       20.43      1.01 o 
  -4   3  10      223.80      227.33      2.96 o 
  -3   3  10      117.08      112.31      1.59 o 
  -2   3  10       39.71       37.81      0.66 o 
  -1   3  10        0.14        0.19      0.17 o 
   0   3  10        8.40        5.54      0.69 o 
   1   3  10       59.68       62.81      1.27 o 
   2   3  10       22.19       24.41      1.06 o 
   3   3  10        5.29        5.21      0.60 o 
   4   3  10       29.91       22.52      1.19 o 
   5   3  10        0.81        1.35      0.35 o 
   6   3  10       14.96       20.47      1.24 o 
   7   3  10       12.92       12.57      1.33 o 
   8   3  10        0.95        0.55      1.02 o 
  -5   4  10        7.97        7.53      1.07 o 
  -4   4  10       81.82       79.15      1.70 o 
  -3   4  10       32.24       29.44      0.96 o 
  -2   4  10       18.91       18.01      0.76 o 
  -1   4  10       40.47       36.47      0.72 o 
   0   4  10       27.41       27.04      0.83 o 
   1   4  10       15.75       16.37      1.20 o 
   2   4  10      202.76      201.24      1.60 o 
   3   4  10     1387.78     1396.40     10.03 o 
   4   4  10       56.14       61.84      1.10 o 
   5   4  10      345.18      336.45      3.17 o 
   6   4  10        0.02        0.06      0.49 o 
   7   4  10        0.00        0.00      0.86 o 
   8   4  10        0.13        0.82      1.02 o 
  -5   5  10        0.58        2.14      0.52 o 
  -4   5  10        2.34        2.09      0.62 o 
  -3   5  10      225.80      230.18      2.71 o 
  -2   5  10       71.48       74.18      1.14 o 
  -1   5  10        2.86        1.67      0.38 o 
   0   5  10       16.96       17.75      0.71 o 
   1   5  10        4.48        2.98      0.35 o 
   2   5  10        1.20        1.06      0.28 o 
   3   5  10      134.81      125.45      1.66 o 
   4   5  10       11.54       11.49      0.77 o 
   5   5  10      574.90      590.60      4.83 o 
   6   5  10      225.51      226.18      3.21 o 
   7   5  10        4.29        5.75      1.02 o 
   8   5  10        5.75        3.98      1.17 o 
  -5   6  10       11.57       14.78      1.10 o 
  -4   6  10       30.18       28.78      1.22 o 
  -3   6  10      100.03      110.87      1.59 o 
  -2   6  10       20.10       21.10      1.07 o 
  -1   6  10       27.89       33.41      1.13 o 
   0   6  10        3.58        1.59      0.43 o 
   1   6  10       16.57       15.34      0.50 o 
   2   6  10       31.46       36.51      0.85 o 
   3   6  10        4.22        3.28      0.46 o 
   4   6  10       77.89       73.99      1.49 o 
   5   6  10       23.87       19.90      1.28 o 
   6   6  10       30.97       23.33      2.15 o 
   7   6  10       23.30       22.30      1.95 o 
   8   6  10        8.77        8.03      2.87 o 
  -4   7  10        2.70        3.16      0.66 o 
  -3   7  10       83.89       94.03      1.82 o 
  -2   7  10       27.98       34.01      1.32 o 
  -1   7  10      118.15      126.06      1.99 o 
   0   7  10      184.42      178.24      2.54 o 
   1   7  10        1.69        2.67      0.60 o 
   2   7  10       41.56       33.12      1.05 o 
   3   7  10       79.02       76.36      1.98 o 
   4   7  10        5.35        3.83      0.65 o 
   5   7  10        5.54        2.98      0.92 o 
   6   7  10        7.60        5.80      1.77 o 
   7   7  10        7.48        6.02      1.22 o 
   8   7  10      171.47      186.00      4.19 o 
  -4   8  10       57.32       60.30      1.45 o 
  -3   8  10        7.96        9.99      0.62 o 
  -2   8  10       15.80       16.23      1.15 o 
  -1   8  10        0.73        7.01      0.46 o 
   0   8  10       48.22       43.22      1.20 o 
   1   8  10        2.92        0.96      0.53 o 
   2   8  10       42.52       40.25      1.18 o 
   3   8  10        9.17        7.48      1.02 o 
   4   8  10       81.38       90.20      2.23 o 
   5   8  10        8.82        8.10      0.74 o 
   6   8  10        0.71        0.16      0.74 o 
   7   8  10       16.03       16.63      2.74 o 
   8   8  10       12.68       16.43      3.61 o 
  -3   9  10      452.00      461.74      4.31 o 
  -2   9  10       49.38       56.82      1.56 o 
  -1   9  10        8.69       11.07      1.00 o 
   0   9  10        0.67        0.11      0.45 o 
   1   9  10        2.62        1.48      0.45 o 
   2   9  10        6.45        4.78      0.55 o 
   3   9  10      146.66      123.46      2.43 o 
   4   9  10      318.59      298.76      3.58 o 
   5   9  10        0.66        0.38      0.59 o 
   6   9  10        0.78        0.32      0.90 o 
   7   9  10        6.55        5.34      1.11 o 
  -2  10  10       25.23       29.39      1.40 o 
  -1  10  10        1.71        1.14      0.63 o 
   0  10  10        1.73        0.60      0.50 o 
   1  10  10       39.40       35.68      1.42 o 
   2  10  10       11.69       10.72      1.07 o 
   3  10  10       12.80       11.22      1.13 o 
   4  10  10       33.18       28.44      1.01 o 
   5  10  10        8.52        7.94      1.18 o 
   6  10  10       47.22       38.14      2.34 o 
   7  10  10        4.19        2.96      0.92 o 
  -1  11  10        8.38        5.15      0.58 o 
   0  11  10       10.73       12.43      0.92 o 
   1  11  10        0.09        0.05      0.53 o 
   2  11  10       11.58       12.35      0.83 o 
   3  11  10        6.17        6.20      0.85 o 
   4  11  10        1.17        1.36      0.65 o 
   5  11  10       38.21       34.98      1.75 o 
   6  11  10        4.50        4.47      1.05 o 
   0  12  10        3.96        4.84      0.89 o 
   1  12  10        4.95        7.71      0.93 o 
   2  12  10        0.25        0.21      0.56 o 
   3  12  10        0.25        0.14      0.61 o 
   4  12  10       20.40       25.08      1.99 o 
   5  12  10        0.27        0.53      0.75 o 
  -2  -5  11       71.57       82.88      1.87 o 
  -1  -5  11       15.18       18.66      0.86 o 
   0  -5  11        0.09        0.09      0.29 o 
   1  -5  11       22.95       26.12      2.55 o 
   2  -5  11        6.24        4.97      0.96 o 
  -3  -4  11        9.63       13.17      0.82 o 
  -2  -4  11       58.33       55.12      2.87 o 
  -1  -4  11        7.99        9.62      0.76 o 
   0  -4  11       69.09       72.15      1.43 o 
   1  -4  11       10.56        9.06      0.31 o 
   2  -4  11        3.79        4.66      0.55 o 
   3  -4  11        0.00        0.12      0.39 o 
   4  -4  11        1.24        1.38      0.57 o 
  -4  -3  11        5.08        6.53      0.82 o 
  -3  -3  11        2.78        2.55      0.75 o 
  -2  -3  11        2.79        3.20      0.45 o 
  -1  -3  11       10.56        9.26      0.51 o 
   0  -3  11        0.37        0.94      0.23 o 
   1  -3  11        8.19        9.47      0.47 o 
   2  -3  11        2.16        2.52      0.35 o 
   3  -3  11       39.36       37.25      1.14 o 
   4  -3  11        1.26        1.81      0.69 o 
   5  -3  11        0.01        0.51      0.68 o 
  -4  -2  11       16.14       16.42      1.20 o 
  -3  -2  11       10.27       11.45      1.49 o 
  -2  -2  11        7.29        8.48      0.81 o 
  -1  -2  11       84.13       84.01      1.33 o 
   0  -2  11        0.72        1.00      0.24 o 
   1  -2  11      109.24      102.11      1.16 o 
   2  -2  11        0.67        0.30      0.27 o 
   3  -2  11        0.15        0.50      0.54 o 
   4  -2  11       15.10       12.63      1.23 o 
   5  -2  11        2.63        1.80      0.71 o 
  -5  -1  11        1.75        2.04      1.17 o 
  -4  -1  11       25.25       28.04      1.50 o 
  -3  -1  11        2.49        2.12      0.60 o 
  -2  -1  11       45.08       44.50      1.06 o 
  -1  -1  11       70.64       75.40      1.52 o 
   0  -1  11      188.39      189.59      1.90 o 
   1  -1  11      104.48      104.76      1.26 o 
   2  -1  11       85.37       75.55      1.11 o 
   3  -1  11      369.24      337.08      2.68 o 
   4  -1  11        3.73        5.06      0.78 o 
   5  -1  11       45.18       35.92      1.63 o 
   6  -1  11        1.21        1.22      0.81 o 
  -5   0  11        3.87        3.52      0.85 o 
  -4   0  11       53.73       49.01      1.72 o 
  -3   0  11       55.15       43.22      1.28 o 
  -2   0  11        5.08        5.87      0.50 o 
  -1   0  11       13.08       12.18      0.62 o 
   0   0  11       74.85       85.63      1.07 o 
   1   0  11      176.44      187.97      2.01 o 
   2   0  11       19.03       19.57      0.60 o 
   3   0  11        0.46        1.49      0.26 o 
   4   0  11      171.71      156.48      2.02 o 
   5   0  11       11.19       10.32      1.10 o 
   6   0  11       50.10       48.45      1.88 o 
   7   0  11        0.01        0.27      0.80 o 
  -5   1  11        2.72        1.47      1.12 o 
  -4   1  11        2.60        2.02      0.90 o 
  -3   1  11        8.62        6.42      0.55 o 
  -2   1  11       15.14       14.14      0.59 o 
  -1   1  11       21.64       23.24      0.81 o 
   0   1  11       24.82       23.41      1.03 o 
   1   1  11     1361.38     1377.36      7.63 o 
   2   1  11       66.33       70.58      1.01 o 
   3   1  11        0.21        0.33      0.20 o 
   4   1  11       66.49       60.11      1.18 o 
   5   1  11        0.89        3.28      1.29 o 
   6   1  11        9.43        6.90      0.95 o 
   7   1  11       13.22       14.45      2.05 o 
  -5   2  11        7.86        8.92      1.57 o 
  -4   2  11        8.18       10.63      1.26 o 
  -3   2  11       64.20       54.82      1.29 o 
  -2   2  11       21.00       17.01      1.02 o 
  -1   2  11       66.62       69.40      0.86 o 
   0   2  11      369.65      377.26      2.84 o 
   1   2  11       86.57       96.70      1.03 o 
   2   2  11       36.92       34.18      0.94 o 
   3   2  11        4.37        4.52      0.54 o 
   4   2  11       15.09       15.11      0.61 o 
   5   2  11      293.01      288.96      3.79 o 
   6   2  11        2.23        2.19      0.77 o 
   7   2  11        2.00        1.65      0.89 o 
  -5   3  11        3.01        0.96      0.69 o 
  -4   3  11        1.51        2.66      0.52 o 
  -3   3  11        4.01        3.65      0.56 o 
  -2   3  11       16.86       14.30      0.65 o 
  -1   3  11       17.73       17.60      0.62 o 
   0   3  11       29.69       28.10      0.98 o 
   1   3  11     1011.78     1050.53      7.52 o 
   2   3  11       11.78       12.54      0.77 o 
   3   3  11       33.08       37.80      0.82 o 
   4   3  11       32.65       33.38      0.90 o 
   5   3  11       13.77       11.45      0.95 o 
   6   3  11       20.96       23.14      2.12 o 
   7   3  11        0.98        1.61      1.02 o 
  -5   4  11       38.14       42.83      1.43 o 
  -4   4  11        5.75        3.25      0.74 o 
  -3   4  11       36.22       33.03      1.07 o 
  -2   4  11        0.23        0.24      0.33 o 
  -1   4  11        0.76        0.00      0.23 o 
   0   4  11        4.40        2.95      0.47 o 
   1   4  11       51.36       46.47      1.03 o 
   2   4  11       76.02       72.65      1.48 o 
   3   4  11     1542.93     1522.25      9.85 o 
   4   4  11      527.56      521.41      4.26 o 
   5   4  11       16.38       16.97      0.78 o 
   6   4  11       12.06        9.40      1.17 o 
   7   4  11       21.30       22.48      1.73 o 
   8   4  11       13.21       13.84      2.23 o 
  -5   5  11        8.97        8.23      0.96 o 
  -4   5  11       13.50       13.10      0.85 o 
  -3   5  11        5.92        4.36      0.67 o 
  -2   5  11       10.69       11.07      0.55 o 
  -1   5  11        0.19        1.02      0.28 o 
   0   5  11       73.12       73.77      0.91 o 
   1   5  11        0.03        0.68      0.36 o 
   2   5  11       21.87       19.24      0.93 o 
   3   5  11       84.72       77.26      1.41 o 
   4   5  11       27.88       25.92      1.00 o 
   5   5  11      159.26      157.05      2.42 o 
   6   5  11        0.12        0.26      0.51 o 
   7   5  11        0.67        0.00      0.86 o 
   8   5  11        3.53        4.67      1.17 o 
  -4   6  11        4.27        2.21      0.52 o 
  -3   6  11       46.25       44.44      1.24 o 
  -2   6  11        1.29        0.67      0.43 o 
  -1   6  11       41.22       41.14      1.09 o 
   0   6  11        3.74        1.50      0.41 o 
   1   6  11       58.31       55.79      0.88 o 
   2   6  11       49.85       46.73      1.29 o 
   3   6  11       56.32       63.27      1.66 o 
   4   6  11      125.95      132.71      2.08 o 
   5   6  11      124.28      118.34      2.02 o 
   6   6  11       15.10       17.96      1.44 o 
   7   6  11        0.39        0.62      0.86 o 
   8   6  11        0.08        0.91      1.02 o 
  -4   7  11       19.99       18.61      0.75 o 
  -3   7  11        7.67        9.41      0.78 o 
  -2   7  11        4.17        3.51      0.63 o 
  -1   7  11        0.42        2.93      0.49 o 
   0   7  11        3.02        3.25      0.39 o 
   1   7  11      128.74      123.24      2.33 o 
   2   7  11       30.57       23.92      0.68 o 
   3   7  11        2.28        1.74      0.91 o 
   4   7  11        0.30        1.03      0.64 o 
   5   7  11       11.26       10.57      0.70 o 
   6   7  11       23.81       23.02      1.00 o 
   7   7  11        4.88        5.75      1.12 o 
  -3   8  11       26.19       26.62      1.63 o 
  -2   8  11        7.26        8.46      0.71 o 
  -1   8  11       70.13       62.29      1.36 o 
   0   8  11       31.38       30.17      0.93 o 
   1   8  11      145.99      131.93      1.74 o 
   2   8  11       37.35       31.11      1.29 o 
   3   8  11        0.40        0.14      0.52 o 
   4   8  11        0.00        0.18      0.52 o 
   5   8  11       15.02       13.54      0.75 o 
   6   8  11        5.28        5.36      0.92 o 
   7   8  11       74.62       86.65      2.50 o 
  -3   9  11        3.02        3.22      0.66 o 
  -2   9  11       27.00       27.73      0.95 o 
  -1   9  11        6.80        5.99      0.53 o 
   0   9  11       14.70       11.93      0.89 o 
   1   9  11       49.49       43.56      1.13 o 
   2   9  11       15.66        9.58      0.88 o 
   3   9  11      122.72      118.29      2.40 o 
   4   9  11       49.38       41.82      1.61 o 
   5   9  11       29.73       27.29      1.55 o 
   6   9  11       20.75       21.78      1.54 o 
   7   9  11        1.52        0.41      0.84 o 
  -2  10  11        5.40        8.89      0.79 o 
  -1  10  11        3.50        5.66      0.73 o 
   0  10  11       15.35       11.52      0.79 o 
   1  10  11       10.26        7.82      0.88 o 
   2  10  11       39.50       43.26      1.50 o 
   3  10  11        0.15        0.15      0.50 o 
   4  10  11       26.06       22.09      1.46 o 
   5  10  11        0.36        0.35      0.61 o 
   6  10  11        2.49        2.31      0.84 o 
  -1  11  11        0.00        0.32      0.53 o 
   0  11  11        0.67        0.00      0.53 o 
   1  11  11       10.28        8.50      0.77 o 
   2  11  11       21.71       22.27      1.35 o 
   3  11  11        0.01        0.20      0.50 o 
   4  11  11        4.02        4.93      0.93 o 
   5  11  11        0.04        0.41      0.69 o 
   1  12  11       16.02       12.77      1.11 o 
   2  12  11        4.69        3.64      0.65 o 
   3  12  11        0.11        0.46      0.56 o 
   4  12  11        9.76       10.68      1.70 o 
  -1  -4  12        0.91        0.72      0.44 o 
   0  -4  12        4.10        5.56      0.48 o 
   1  -4  12       42.13       45.15      1.07 o 
   2  -4  12        1.78        1.81      0.42 o 
  -3  -3  12        2.44        1.17      0.74 o 
  -2  -3  12        3.35        4.73      1.49 o 
  -1  -3  12       11.80       11.71      0.80 o 
   0  -3  12       71.36       69.34      1.22 o 
   1  -3  12       18.91       17.74      0.74 o 
   2  -3  12        0.14        0.21      0.34 o 
   3  -3  12        2.66        3.25      0.55 o 
   4  -3  12        9.43        7.65      1.10 o 
  -3  -2  12       22.46       22.63      1.42 o 
  -2  -2  12       25.93       24.71      1.27 o 
  -1  -2  12        0.09        0.10      0.37 o 
   0  -2  12       20.08       20.28      0.89 o 
   1  -2  12        8.98        8.21      0.46 o 
   2  -2  12       27.24       26.91      1.07 o 
   3  -2  12       24.48       22.64      0.83 o 
   4  -2  12       11.78       11.67      0.87 o 
   5  -2  12        0.06        0.42      0.69 o 
  -4  -1  12       33.55       28.30      1.57 o 
  -3  -1  12        0.50        1.27      0.75 o 
  -2  -1  12        7.94        7.79      0.87 o 
  -1  -1  12       15.21       12.95      0.99 o 
   0  -1  12       26.69       22.80      0.92 o 
   1  -1  12        7.35        7.91      0.69 o 
   2  -1  12       70.07       59.93      1.14 o 
   3  -1  12      119.55      111.93      2.11 o 
   4  -1  12       73.26       72.83      1.46 o 
   5  -1  12       39.08       34.35      1.64 o 
  -4   0  12       21.03       22.30      1.63 o 
  -3   0  12       13.34       12.39      1.12 o 
  -2   0  12       39.46       38.82      1.43 o 
  -1   0  12        0.00        0.13      0.44 o 
   0   0  12        9.12        9.57      0.66 o 
   1   0  12       27.07       28.79      1.24 o 
   2   0  12        1.27        0.55      0.33 o 
   3   0  12      191.38      186.02      2.89 o 
   4   0  12       15.44       14.76      0.98 o 
   5   0  12       53.75       41.66      1.59 o 
   6   0  12        0.94        0.67      0.68 o 
  -4   1  12        0.00        0.12      0.66 o 
  -3   1  12        0.21        0.21      0.66 o 
  -2   1  12       95.48       96.14      1.66 o 
  -1   1  12      104.05      112.83      1.82 o 
   0   1  12      100.43       99.20      1.56 o 
   1   1  12      260.45      259.58      2.52 o 
   2   1  12       28.51       29.15      0.96 o 
   3   1  12      106.14       99.64      2.04 o 
   4   1  12        0.14        0.65      0.67 o 
   5   1  12        3.36        2.46      0.70 o 
   6   1  12        0.83        1.02      0.77 o 
  -4   2  12        0.57        1.11      0.66 o 
  -3   2  12        0.21        0.19      0.49 o 
  -2   2  12      116.15      108.61      2.82 o 
  -1   2  12        0.07        0.45      0.33 o 
   0   2  12        0.34        0.16      0.25 o 
   1   2  12      638.53      639.45      4.73 o 
   2   2  12       23.10       25.73      1.10 o 
   3   2  12        0.15        0.69      0.29 o 
   4   2  12        0.51        0.47      0.62 o 
   5   2  12       33.86       36.96      1.55 o 
   6   2  12       19.45       21.28      1.56 o 
   7   2  12        9.62        8.78      1.08 o 
  -4   3  12       10.83       12.14      1.05 o 
  -3   3  12       45.36       39.07      1.20 o 
  -2   3  12      103.21       91.20      1.82 o 
  -1   3  12      194.53      206.62      2.36 o 
   0   3  12        0.79        0.31      0.23 o 
   1   3  12      290.56      294.52      2.32 o 
   2   3  12      646.20      664.98      4.63 o 
   3   3  12        6.01        4.74      0.51 o 
   4   3  12       23.51       21.24      0.77 o 
   5   3  12       36.48       33.05      2.17 o 
   6   3  12       66.96       65.47      2.32 o 
   7   3  12        0.72        0.41      0.90 o 
  -4   4  12        3.66        2.71      0.89 o 
  -3   4  12        2.11        1.33      0.53 o 
  -2   4  12       33.22       34.83      1.03 o 
  -1   4  12       10.82       10.84      0.52 o 
   0   4  12       26.53       23.28      1.11 o 
   1   4  12     1368.04     1430.03      9.41 o 
   2   4  12       95.88       96.10      1.78 o 
   3   4  12      352.00      351.17      3.37 o 
   4   4  12       86.28       83.51      2.23 o 
   5   4  12        9.41        8.09      0.64 o 
   6   4  12       15.34       16.57      1.01 o 
   7   4  12        6.30        6.44      1.09 o 
  -4   5  12       13.93       12.41      0.97 o 
  -3   5  12        3.08        3.73      0.80 o 
  -2   5  12       19.36       16.73      0.66 o 
  -1   5  12       19.91       22.22      0.96 o 
   0   5  12       37.07       40.87      0.78 o 
   1   5  12        6.41        6.67      0.62 o 
   2   5  12       25.22       25.32      0.93 o 
   3   5  12       38.38       38.30      1.00 o 
   4   5  12       77.88       71.89      1.52 o 
   5   5  12       34.93       35.07      1.68 o 
   6   5  12       10.94       12.98      1.39 o 
   7   5  12        6.74        7.83      1.70 o 
  -4   6  12       11.02       10.98      1.29 o 
  -3   6  12        4.71        4.46      1.07 o 
  -2   6  12        0.00        0.17      0.39 o 
  -1   6  12        5.76        5.18      0.39 o 
   0   6  12       10.20        8.64      0.54 o 
   1   6  12       17.57       13.83      0.83 o 
   2   6  12       35.46       40.30      1.32 o 
   3   6  12       19.18       19.61      0.72 o 
   4   6  12       49.92       46.63      1.23 o 
   5   6  12       12.91       13.47      0.82 o 
   6   6  12       22.87       22.73      1.56 o 
   7   6  12        3.18        2.70      1.17 o 
  -3   7  12       19.62       24.53      1.34 o 
  -2   7  12       32.41       35.92      1.15 o 
  -1   7  12        5.66        3.97      0.54 o 
   0   7  12        0.49        0.53      0.39 o 
   1   7  12        1.82        0.57      0.39 o 
   2   7  12        9.03        7.99      0.81 o 
   3   7  12        2.48        1.81      0.69 o 
   4   7  12       11.82       11.43      0.97 o 
   5   7  12        8.03        7.92      0.77 o 
   6   7  12        1.77        1.74      0.77 o 
   7   7  12        0.10        0.09      1.02 o 
  -3   8  12       12.07       10.44      0.73 o 
  -2   8  12        1.60        2.85      0.56 o 
  -1   8  12        3.98        2.95      0.60 o 
   0   8  12       19.26       13.76      0.72 o 
   1   8  12       10.27       11.39      1.13 o 
   2   8  12       88.04       88.98      1.58 o 
   3   8  12       38.39       39.24      1.58 o 
   4   8  12        2.11        2.58      1.04 o 
   5   8  12       11.99       11.60      0.83 o 
   6   8  12       14.94       15.65      1.67 o 
   7   8  12       14.95       16.59      3.82 o 
  -2   9  12       17.16       17.79      0.88 o 
  -1   9  12        8.47        8.68      0.77 o 
   0   9  12        9.74       10.70      0.73 o 
   1   9  12       53.62       45.49      1.53 o 
   2   9  12      159.52      145.47      2.08 o 
   3   9  12        3.49        2.84      1.27 o 
   4   9  12       46.41       43.47      1.71 o 
   5   9  12       25.81       24.37      1.49 o 
   6   9  12        5.05        5.98      0.98 o 
  -1  10  12       31.78       38.47      1.32 o 
   0  10  12        6.86        5.46      0.62 o 
   1  10  12       36.95       35.06      1.45 o 
   2  10  12        0.14        0.21      0.55 o 
   3  10  12        0.69        0.30      0.65 o 
   4  10  12        3.94        7.01      0.84 o 
   5  10  12        5.34        5.35      0.91 o 
   6  10  12        9.16        9.30      0.86 o 
   0  11  12       12.73       15.54      0.89 o 
   1  11  12        6.11        3.98      0.57 o 
   2  11  12        1.37        2.94      0.91 o 
   3  11  12       10.23        8.69      1.05 o 
   4  11  12       31.27       32.05      1.62 o 
   5  11  12        2.02        0.82      0.67 o 
   0  -3  13        1.87        1.70      0.40 o 
   1  -3  13       23.61       25.67      0.98 o 
   2  -3  13        6.06        7.72      0.55 o 
  -2  -2  13       26.30       30.40      1.42 o 
  -1  -2  13        2.16        3.56      0.59 o 
   0  -2  13       18.48       18.32      0.80 o 
   1  -2  13       25.18       22.85      0.84 o 
   2  -2  13       59.50       65.95      1.42 o 
   3  -2  13        0.68        0.76      0.41 o 
  -3  -1  13       28.59       28.81      1.50 o 
  -2  -1  13        0.07        0.00      0.51 o 
  -1  -1  13        2.57        3.45      0.52 o 
   0  -1  13        0.23        0.50      0.47 o 
   1  -1  13      128.52      130.06      1.93 o 
   2  -1  13        3.38        3.99      0.54 o 
   3  -1  13        0.12        1.75      0.54 o 
   4  -1  13        5.53        5.60      0.67 o 
  -3   0  13        7.87        6.77      0.97 o 
  -2   0  13       28.29       30.48      1.14 o 
  -1   0  13        2.49        2.27      0.69 o 
   0   0  13        2.36        1.64      0.46 o 
   1   0  13        6.86        6.08      0.61 o 
   2   0  13       16.83       13.68      0.71 o 
   3   0  13        1.98        0.84      0.45 o 
   4   0  13       25.34       22.80      1.19 o 
   5   0  13        0.87        0.32      0.69 o 
  -3   1  13       17.22       18.77      1.42 o 
  -2   1  13       14.45       18.29      1.26 o 
  -1   1  13      184.54      188.03      2.55 o 
   0   1  13       10.15       11.52      0.72 o 
   1   1  13       34.04       34.09      1.28 o 
   2   1  13       16.11       14.55      1.01 o 
   3   1  13       54.27       49.70      1.23 o 
   4   1  13        9.43        8.06      0.93 o 
   5   1  13        5.08        3.67      0.71 o 
   6   1  13        0.01        0.05      0.68 o 
  -3   2  13       59.10       54.04      2.23 o 
  -2   2  13        0.47        0.68      0.69 o 
  -1   2  13        7.38       11.97      1.21 o 
   0   2  13        0.61        0.38      0.52 o 
   1   2  13        8.36        8.31      0.79 o 
   2   2  13        0.80        1.03      0.64 o 
   3   2  13       70.07       64.48      1.57 o 
   4   2  13       34.66       30.46      2.18 o 
   5   2  13        1.35        0.68      0.75 o 
   6   2  13        7.48        3.56      0.85 o 
  -4   3  13        2.21        1.18      1.06 o 
  -3   3  13        4.41        5.19      0.97 o 
  -2   3  13        9.74        6.52      0.98 o 
  -1   3  13      389.10      407.52      5.71 o 
   0   3  13        7.60        8.07      0.89 o 
   1   3  13       99.00      104.41      1.69 o 
   2   3  13        8.86       11.04      1.45 o 
   3   3  13        1.01        2.65      1.13 o 
   4   3  13        1.40        1.63      0.56 o 
   5   3  13       34.59       28.92      1.05 o 
   6   3  13        2.84        2.12      0.90 o 
  -3   4  13        2.06        0.62      0.56 o 
  -2   4  13       14.43       13.92      0.80 o 
  -1   4  13       49.63       50.29      1.66 o 
   0   4  13        3.06        2.04      0.71 o 
   1   4  13      182.93      179.64      3.19 o 
   2   4  13     1076.27     1098.31      9.68 o 
   3   4  13       37.58       38.43      1.58 o 
   4   4  13       74.14       77.02      2.29 o 
   5   4  13        0.74        1.69      0.61 o 
   6   4  13        3.21        5.21      1.01 o 
  -3   5  13        2.48        1.67      0.65 o 
  -2   5  13       75.67       82.73      1.86 o 
  -1   5  13       14.77       13.63      0.85 o 
   0   5  13        3.38        3.03      0.38 o 
   1   5  13      113.33      120.05      1.43 o 
   2   5  13       30.09       32.63      1.50 o 
   3   5  13        6.72        6.10      0.67 o 
   4   5  13       11.41        8.84      0.97 o 
   5   5  13        9.61        9.72      1.32 o 
   6   5  13       33.86       35.57      1.89 o 
   7   5  13        8.21        8.36      1.37 o 
  -3   6  13        8.74        7.17      0.93 o 
  -2   6  13       52.76       51.97      1.86 o 
  -1   6  13        4.59        3.61      0.79 o 
   0   6  13        1.27        1.44      0.58 o 
   1   6  13       25.68       26.54      1.06 o 
   2   6  13        0.11        0.30      0.51 o 
   3   6  13      207.97      211.24      2.81 o 
   4   6  13        7.45        8.38      1.07 o 
   5   6  13       47.48       55.36      1.68 o 
   6   6  13        3.91        3.62      1.01 o 
  -3   7  13        1.77        0.77      0.67 o 
  -2   7  13       13.34       11.49      0.89 o 
  -1   7  13       17.57       13.78      1.26 o 
   0   7  13        5.95        6.29      0.99 o 
   1   7  13        0.00        1.79      0.41 o 
   2   7  13       38.63       42.86      1.49 o 
   3   7  13       35.43       37.04      1.36 o 
   4   7  13        3.18        3.61      0.72 o 
   5   7  13       27.87       28.38      1.98 o 
   6   7  13        2.55        1.33      0.72 o 
  -2   8  13        2.32        2.71      0.59 o 
  -1   8  13       84.59       83.01      1.51 o 
   0   8  13      104.62      106.03      1.95 o 
   1   8  13        0.08        0.00      0.46 o 
   2   8  13        0.24        0.19      0.47 o 
   3   8  13        2.15        2.31      0.69 o 
   4   8  13        6.00        7.16      0.82 o 
   5   8  13       12.86       13.53      1.03 o 
   6   8  13       25.73       32.54      1.84 o 
  -1   9  13        2.80        2.49      0.54 o 
   0   9  13       30.99       32.07      1.27 o 
   1   9  13       24.27       21.19      1.72 o 
   2   9  13      105.30       94.70      1.97 o 
   3   9  13        0.07        0.14      0.59 o 
   4   9  13       14.20       15.38      1.09 o 
   5   9  13        0.68        0.12      0.72 o 
   6   9  13       13.94       17.18      1.28 o 
   0  10  13        9.41        9.53      0.83 o 
   1  10  13       18.03       16.18      1.07 o 
   2  10  13        2.16        1.89      0.66 o 
   3  10  13        2.43        5.43      0.81 o 
   4  10  13        4.19        3.88      0.84 o 
   5  10  13        2.65        1.79      1.38 o 
   2  11  13       10.08        7.05      0.71 o 
   3  11  13       12.40        7.27      0.84 o 
  -1  -1  14        5.75       10.04      0.94 o 
   0  -1  14        0.35        1.00      0.56 o 
   1  -1  14       64.08       63.76      1.62 o 
   2  -1  14       52.93       55.51      1.27 o 
   3  -1  14        6.95        7.87      0.72 o 
  -2   0  14       13.02       13.13      1.12 o 
  -1   0  14        4.86        4.49      0.67 o 
   0   0  14        5.66        5.07      0.74 o 
   1   0  14       66.13       71.98      1.87 o 
   2   0  14        7.13        7.26      0.57 o 
   3   0  14       10.51       10.76      0.71 o 
   4   0  14        0.82        1.28      0.58 o 
  -2   1  14       14.33       12.96      1.12 o 
  -1   1  14       19.05       23.28      1.28 o 
   0   1  14       11.43       10.88      0.84 o 
   1   1  14       57.73       58.24      1.73 o 
   2   1  14       34.91       31.21      1.20 o 
   3   1  14       55.58       55.78      1.63 o 
   4   1  14        3.01        1.52      0.57 o 
  -2   2  14       30.64       28.69      1.85 o 
  -1   2  14       15.57       12.60      1.09 o 
   0   2  14       15.38       16.25      1.05 o 
   1   2  14        0.16        0.42      0.54 o 
   2   2  14       13.11       11.30      0.92 o 
   3   2  14       16.62       17.53      2.68 o 
   4   2  14        1.27        1.68      0.61 o 
   5   2  14        1.58        0.72      0.67 o 
  -2   3  14       34.92       34.55      1.54 o 
  -1   3  14      390.69      420.51      6.24 o 
   0   3  14      110.00      127.84      2.68 o 
   1   3  14        1.09        1.51      0.59 o 
   2   3  14        0.13        0.16      0.54 o 
   3   3  14        0.67        0.53      0.56 o 
   4   3  14      102.44      114.06      2.61 o 
   5   3  14       14.42       15.90      1.02 o 
  -2   4  14        5.69        3.20      1.11 o 
  -1   4  14       83.31       83.24      1.83 o 
   0   4  14        0.20        0.06      0.72 o 
   1   4  14       88.08       84.93      2.21 o 
   2   4  14        7.54        9.45      0.86 o 
   3   4  14       37.09       38.76      1.63 o 
   4   4  14        0.37        2.92      0.67 o 
   5   4  14       26.90       27.47      1.68 o 
   6   4  14       11.51       15.04      1.09 o 
  -2   5  14        3.90        3.33      0.69 o 
  -1   5  14       52.25       53.05      1.62 o 
   0   5  14      209.24      212.23      3.48 o 
   1   5  14      177.23      203.03      3.04 o 
   2   5  14      118.03      109.24      1.95 o 
   3   5  14       34.23       31.44      1.45 o 
   4   5  14        9.79       10.30      0.87 o 
   5   5  14        0.00        0.60      0.74 o 
   6   5  14       15.56       13.96      1.28 o 
  -2   6  14        2.42        1.68      0.84 o 
  -1   6  14        9.74        6.35      1.35 o 
   0   6  14        4.16        5.25      0.95 o 
   1   6  14       47.98       48.81      1.66 o 
   2   6  14      183.50      191.39      2.61 o 
   3   6  14        3.32        5.40      0.80 o 
   4   6  14        5.30        4.39      0.69 o 
   5   6  14        0.20        0.24      0.77 o 
   6   6  14       22.96       22.65      1.33 o 
  -2   7  14       13.69       13.18      1.17 o 
  -1   7  14        6.82        4.64      1.54 o 
   0   7  14        0.05        0.34      0.65 o 
   1   7  14       12.57       13.32      1.57 o 
   2   7  14      152.40      165.92      3.24 o 
   3   7  14       13.93       16.10      1.21 o 
   4   7  14       15.99       14.24      1.25 o 
   5   7  14       20.21       25.28      1.81 o 
   6   7  14       10.82        9.78      0.90 o 
  -1   8  14        9.33       10.32      1.23 o 
   0   8  14      110.83      115.21      2.19 o 
   1   8  14        0.03        0.11      0.58 o 
   2   8  14        0.69        2.24      0.82 o 
   3   8  14        3.94        3.49      0.92 o 
   4   8  14        2.60        0.93      0.72 o 
   5   8  14        2.43        1.80      0.92 o 
   0   9  14        6.45        3.43      0.93 o 
   1   9  14        7.50        7.73      0.66 o 
   2   9  14        0.91        0.75      0.65 o 
   3   9  14        4.65        5.44      2.02 o 
   4   9  14        0.02        1.62      0.75 o 
   5   9  14        8.26        8.26      0.93 o 
   2  10  14       17.06       19.23      1.17 o 
   3  10  14        9.29       11.88      2.55 o 
   0   1  15        0.07        0.36      0.59 o 
   1   1  15       30.05       33.72      1.71 o 
   2   1  15       20.60       22.12      1.36 o 
   3   1  15        4.61        5.56      0.89 o 
  -1   2  15       42.38       51.00      1.90 o 
   0   2  15        1.02        0.76      0.59 o 
   1   2  15        3.83        4.00      0.61 o 
   2   2  15       24.92       25.26      1.25 o 
   3   2  15        0.01        0.00      0.56 o 
   4   2  15       10.15       13.19      0.90 o 
  -1   3  15      104.54      109.05      4.12 o 
   0   3  15       86.55       88.07      2.42 o 
   1   3  15       12.77       13.52      1.03 o 
   2   3  15       28.69       24.39      1.47 o 
   3   3  15        1.01        1.14      0.67 o 
   4   3  15        1.39        2.85      0.93 o 
  -1   4  15       17.72       16.28      1.18 o 
   0   4  15       90.66       90.57      2.09 o 
   1   4  15       24.33       23.63      1.54 o 
   2   4  15       12.30       12.88      1.18 o 
   3   4  15        1.24        1.92      0.80 o 
   4   4  15       35.51       42.26      1.74 o 
  -1   5  15        0.05        0.30      0.65 o 
   0   5  15       49.81       48.32      2.68 o 
   1   5  15       53.15       50.69      2.17 o 
   2   5  15       23.53       21.95      2.22 o 
   3   5  15        3.15        4.53      0.77 o 
   4   5  15       28.21       24.17      1.44 o 
   5   5  15        7.71        7.14      0.94 o 
  -1   6  15       37.50       39.27      2.65 o 
   0   6  15        7.25        7.93      0.81 o 
   1   6  15       43.61       49.96      1.94 o 
   2   6  15        1.23        2.09      0.74 o 
   3   6  15        0.33        0.68      0.72 o 
   4   6  15        1.24        1.56      0.72 o 
   5   6  15        6.53        7.58      1.47 o 
   0   7  15        9.68        8.53      0.76 o 
   1   7  15        7.81        6.71      0.89 o 
   2   7  15       38.01       42.17      1.66 o 
   3   7  15      149.92      161.83      3.09 o 
   4   7  15        4.04        5.13      0.90 o 
   1   8  15        1.61        1.06      0.65 o 
   2   8  15       48.15       48.39      1.58 o 
   3   8  15        6.22        5.83      0.93 o 
   4   8  15       51.92       57.92      2.19 o 
   2   5  16        1.51        2.01      0.84 o 
                                                 
